# Supplementary material for: Genomic Resources to Guide Improvement of the Shea Tree
Source: Front Plant Sci. 2021 Sep 9;12:720670. doi: 10.3389/fpls.2021.720670 (PMC8459026; doi:10.3389/fpls.2021.720670)
Supplement: Additional File 4 — Details of the 90 SNPs comprising the FA biosynthesis gene SNP panel for V. paradoxa. [file Data_Sheet_4.CSV]

Chromosome	SNP_position	Reference_allele	Alternate_allele	SnpEff_predicted_impact	Gene_ID	Gene_start	Gene_end	Strand	SnpEff_impact_class	Reseq	Shotgun	10x	Perc_homo_ref	Perc_het	Perc_homo_alt	No_genotypes_called	Mean_coverage	MAF	MAF_allele
chr1	2557087	T	C	missense_variant	PGA_scaffold_0.220	2553538	2561246	+	MODERATE	yes	no	yes	0.090909091	0.045454545	0.863636364	22	2.628571429	0.113636364	T
chr1	2565120	G	A	downstream_gene_variant	PGA_scaffold_0.220	2553538	2561246	+	MODIFIER	yes	no	yes	0.565217391	0.260869565	0.173913043	23	2.2	0.304347826	A
chr1	9494536	G	A	missense_variant	PGA_scaffold_0.828	9491917	9494924	-	MODERATE	yes	yes	no	0.821428571	0.142857143	0.035714286	28	3.257142857	0.107142857	A
chr1	9498476	A	C	upstream_gene_variant	PGA_scaffold_0.828	9491917	9494924	-	MODIFIER	yes	no	yes	0.416666667	0.208333333	0.375	24	2.628571429	0.479166667	C
chr2	721449	A	G	missense_variant	PGA_scaffold_1.64	717612	723361	-	MODERATE	yes	no	yes	0.36	0.24	0.4	25	3.314285714	0.48	A
chr2	721560	G	A	missense_variant	PGA_scaffold_1.64	717612	723361	-	MODERATE	yes	no	yes	0.461538462	0.192307692	0.346153846	26	3.742857143	0.442307692	A
chr2	1894996	A	C	upstream_gene_variant	PGA_scaffold_1.183	1898916	1901359	+	MODIFIER	yes	yes	yes	0.571428571	0.285714286	0.142857143	21	2.285714286	0.285714286	C
chr2	1896771	C	T	upstream_gene_variant	PGA_scaffold_1.183	1898916	1901359	+	MODIFIER	yes	no	yes	0.466666667	0.2	0.333333333	15	1.428571429	0.433333333	T
chr2	2730062	T	C	splice_region_variant&intron_variant	PGA_scaffold_1.247	2728842	2735064	-	LOW	yes	yes	no	0.56	0.24	0.2	25	2.828571429	0.32	C
chr2	2734248	G	T	intron_variant	PGA_scaffold_1.247	2728842	2735064	-	MODIFIER	yes	yes	no	0.555555556	0.148148148	0.296296296	27	2.971428571	0.37037037	T
chr2	10341383	A	G	intron_variant	PGA_scaffold_1.896	10340712	10353420	+	MODIFIER	yes	yes	yes	0.294117647	0.176470588	0.529411765	17	1.828571429	0.382352941	A
chr2	10347277	T	C	intron_variant	PGA_scaffold_1.896	10340712	10353420	+	MODIFIER	yes	yes	yes	0.4	0.133333333	0.466666667	15	1.257142857	0.466666667	T
chr2	49596436	A	C	splice_region_variant&intron_variant	PGA_scaffold_1.3065	49591840	49598668	-	LOW	yes	yes	no	0.615384615	0.115384615	0.269230769	26	2.771428571	0.326923077	C
chr2	49598781	C	T	upstream_gene_variant	PGA_scaffold_1.3065	49591840	49598668	-	MODIFIER	yes	no	yes	0.428571429	0.095238095	0.476190476	21	2.485714286	0.476190476	C
chr2	53524990	G	T	synonymous_variant	PGA_scaffold_1.3406	53521357	53525142	+	LOW	yes	no	yes	0.125	0.083333333	0.791666667	24	2.771428571	0.166666667	G
chr2	53526145	A	C	downstream_gene_variant	PGA_scaffold_1.3406	53521357	53525142	+	MODIFIER	yes	yes	no	0.611111111	0.055555556	0.333333333	18	1.771428571	0.361111111	C
chr2	70569584	A	C	intron_variant	PGA_scaffold_1.4672	70567151	70574147	+	MODIFIER	yes	yes	no	0.571428571	0.142857143	0.285714286	14	1.142857143	0.357142857	C
chr2	70574077	G	T	missense_variant	PGA_scaffold_1.4672	70567151	70574147	+	MODERATE	yes	yes	no	0.689655172	0.172413793	0.137931034	29	3.628571429	0.224137931	T
chr3	5804072	G	A	synonymous_variant	PGA_scaffold_2.454	5803958	5811508	-	LOW	yes	no	yes	0.423076923	0.307692308	0.269230769	26	3.257142857	0.423076923	A
chr3	5810076	T	G	intron_variant	PGA_scaffold_2.454	5803958	5811508	-	MODIFIER	yes	no	yes	0.411764706	0.294117647	0.294117647	17	1.914285714	0.441176471	G
chr3	5818157	A	G	intron_variant	PGA_scaffold_2.455	5816065	5824188	-	MODIFIER	yes	no	yes	0.25	0.15	0.6	20	2.685714286	0.325	A
chr3	5825793	A	G	upstream_gene_variant	PGA_scaffold_2.455	5816065	5824188	-	MODIFIER	yes	no	yes	0.454545455	0.181818182	0.363636364	11	0.914285714	0.454545455	G
chr3	11061721	C	T	upstream_gene_variant	PGA_scaffold_2.821	11066277	11069074	+	MODIFIER	yes	yes	no	0.473684211	0.157894737	0.368421053	19	2.142857143	0.447368421	T
chr3	11071750	A	G	downstream_gene_variant	PGA_scaffold_2.821	11066277	11069074	+	MODIFIER	yes	yes	no	0.62962963	0.148148148	0.222222222	27	3.771428571	0.296296296	G
chr3	12527335	A	G	synonymous_variant	PGA_scaffold_2.943	12527278	12528429	-	LOW	yes	yes	yes	0.296296296	0.111111111	0.592592593	27	2.8	0.351851852	A
chr3	12528449	A	G	upstream_gene_variant	PGA_scaffold_2.943	12527278	12528429	-	MODIFIER	yes	no	yes	0.461538462	0.230769231	0.307692308	26	2.828571429	0.423076923	G
chr3	14440894	A	C	missense_variant	PGA_scaffold_2.1097	14440531	14446000	-	MODERATE	yes	yes	no	0.714285714	0.142857143	0.142857143	21	2.085714286	0.214285714	C
chr3	14445838	G	C	intron_variant	PGA_scaffold_2.1097	14440531	14446000	-	MODIFIER	yes	yes	yes	0.555555556	0.111111111	0.333333333	18	1.942857143	0.388888889	C
chr3	46859460	T	A	intron_variant	PGA_scaffold_2.2618	46856740	46863558	+	MODIFIER	yes	yes	yes	0.444444444	0.277777778	0.277777778	18	1.857142857	0.416666667	A
chr3	46863291	C	T	splice_region_variant&synonymous_variant	PGA_scaffold_2.2618	46856740	46863558	+	LOW	yes	yes	yes	0.6	0.2	0.2	25	2.657142857	0.3	T
chr3	57334171	T	C	synonymous_variant	PGA_scaffold_2.3338	57334018	57335175	-	LOW	yes	yes	no	0.5	0.346153846	0.153846154	26	3.685714286	0.326923077	C
chr3	57339803	C	T	upstream_gene_variant	PGA_scaffold_2.3338	57334018	57335175	-	MODIFIER	yes	no	yes	0.625	0.125	0.25	16	1.314285714	0.3125	T
chr3	57342305	A	G	downstream_gene_variant	PGA_scaffold_2.3339	57346340	57347497	-	MODIFIER	yes	no	yes	0.705882353	0.176470588	0.117647059	17	1.6	0.205882353	G
chr3	57347911	T	C	upstream_gene_variant	PGA_scaffold_2.3339	57346340	57347497	-	MODIFIER	yes	no	yes	0.272727273	0.090909091	0.636363636	11	1.171428571	0.318181818	T
chr5	10212185	G	A	intron_variant	PGA_scaffold_4.670	10210853	10218445	-	MODIFIER	yes	no	yes	0.454545455	0.227272727	0.318181818	22	2.971428571	0.431818182	A
chr5	10214422	G	T	intron_variant	PGA_scaffold_4.670	10210853	10218445	-	MODIFIER	yes	no	yes	0.391304348	0.260869565	0.347826087	23	2.742857143	0.47826087	T
chr6	16002860	A	G	intron_variant	PGA_scaffold_5.1434	15996903	16012075	-	MODIFIER	yes	no	yes	0.444444444	0.222222222	0.333333333	18	1.942857143	0.444444444	G
chr6	16006950	T	C	missense_variant	PGA_scaffold_5.1434	15996903	16012075	-	MODERATE	yes	no	yes	0.571428571	0.142857143	0.285714286	21	1.971428571	0.357142857	C
chr6	16325447	T	G	downstream_gene_variant	PGA_scaffold_5.1455	16330064	16355076	-	MODIFIER	yes	no	yes	0.52173913	0.130434783	0.347826087	23	2.428571429	0.413043478	G
chr6	16358813	A	T	upstream_gene_variant	PGA_scaffold_5.1455	16330064	16355076	-	MODIFIER	yes	no	yes	0.416666667	0.083333333	0.5	12	1.285714286	0.458333333	A
chr6	29002531	A	C	upstream_gene_variant	PGA_scaffold_5.2160	29004516	29021451	+	MODIFIER	yes	yes	no	0.35	0.15	0.5	20	1.714285714	0.425	A
chr6	29007635	A	G	intron_variant	PGA_scaffold_5.2160	29004516	29021451	+	MODIFIER	yes	no	yes	0.5	0.192307692	0.307692308	26	2.742857143	0.403846154	G
chr7	6586726	A	G	intron_variant	PGA_scaffold_6.599	6586323	6595147	-	MODIFIER	yes	no	yes	0.217391304	0.260869565	0.52173913	23	2.714285714	0.347826087	A
chr7	6599170	A	G	upstream_gene_variant	PGA_scaffold_6.599	6586323	6595147	-	MODIFIER	yes	yes	yes	0.529411765	0.117647059	0.352941176	17	1.942857143	0.411764706	G
chr7	36058549	C	T	missense_variant	PGA_scaffold_6.1883	36058444	36066452	+	MODERATE	yes	yes	yes	0.269230769	0.076923077	0.653846154	26	3	0.307692308	C
chr7	36064968	G	T	synonymous_variant	PGA_scaffold_6.1883	36058444	36066452	+	LOW	yes	yes	yes	0.117647059	0.294117647	0.588235294	17	2.771428571	0.264705882	G
chr7	37519406	A	G	upstream_gene_variant	PGA_scaffold_6.1982	37521707	37537131	+	MODIFIER	yes	yes	no	0.636363636	0.090909091	0.272727273	11	0.942857143	0.318181818	G
chr7	37575069	A	G	intron_variant	PGA_scaffold_6.1984	37556027	37582775	+	MODIFIER	yes	yes	no	0.535714286	0.178571429	0.285714286	28	2.6	0.375	G
chr8	8170397	C	G	missense_variant	PGA_scaffold_7.799	8168954	8171235	+	MODERATE	yes	yes	no	0.636363636	0.090909091	0.272727273	22	2.685714286	0.318181818	G
chr8	8173223	A	G	downstream_gene_variant	PGA_scaffold_7.799	8168954	8171235	+	MODIFIER	yes	yes	no	0.782608696	0.043478261	0.173913043	23	2.114285714	0.195652174	G
chr8	24732863	A	G	intron_variant	PGA_scaffold_7.1792	24729896	24747206	+	MODIFIER	yes	yes	no	0.62962963	0.148148148	0.222222222	27	3.085714286	0.296296296	G
chr8	24745203	C	T	intron_variant	PGA_scaffold_7.1792	24729896	24747206	+	MODIFIER	yes	yes	no	0.535714286	0.285714286	0.178571429	28	3.942857143	0.321428571	T
chr8	50838901	G	A	splice_donor_variant&intron_variant	PGA_scaffold_7.3329	50836571	50842949	-	HIGH	yes	no	yes	0.736842105	0.157894737	0.105263158	19	2.085714286	0.184210526	A
chr8	50841514	G	A	intron_variant	PGA_scaffold_7.3329	50836571	50842949	-	MODIFIER	yes	no	yes	0.4	0.3	0.3	20	2.2	0.45	A
chr9	858644	T	C	downstream_gene_variant	PGA_scaffold_8.58	861950	865671	-	MODIFIER	yes	no	yes	0.380952381	0.285714286	0.333333333	21	1.971428571	0.476190476	C
chr9	861969	C	A	splice_acceptor_variant&intron_variant	PGA_scaffold_8.58	861950	865671	-	HIGH	yes	no	yes	0.545454545	0.181818182	0.272727273	22	1.914285714	0.363636364	A
chr9	9025188	A	G	missense_variant	PGA_scaffold_8.658	9022991	9034069	+	MODERATE	yes	yes	no	0.47826087	0.260869565	0.260869565	23	3.2	0.391304348	G
chr9	9030492	C	T	intron_variant	PGA_scaffold_8.658	9022991	9034069	+	MODIFIER	yes	yes	yes	0.230769231	0.307692308	0.461538462	13	10.05714286	0.384615385	C
chr9	30905910	T	C	synonymous_variant	PGA_scaffold_8.1452	30903268	30908452	-	LOW	yes	no	yes	0.375	0.25	0.375	24	2.4	0.5	C
chr9	30911404	C	T	upstream_gene_variant	PGA_scaffold_8.1452	30903268	30908452	-	MODIFIER	yes	yes	yes	0.428571429	0.238095238	0.333333333	21	2.314285714	0.452380952	T
chr9	43043566	A	G	intron_variant	PGA_scaffold_8.2296	43041371	43064681	+	MODIFIER	yes	yes	yes	0.347826087	0.217391304	0.434782609	23	3.257142857	0.456521739	A
chr9	43064307	T	G	missense_variant	PGA_scaffold_8.2296	43041371	43064681	+	MODERATE	yes	yes	no	0.52	0.2	0.28	25	3.057142857	0.38	G
chr10	2834476	A	G	synonymous_variant	PGA_scaffold_9.234	2834209	2835112	+	LOW	yes	yes	no	0.454545455	0.363636364	0.181818182	22	3	0.363636364	G
chr10	2839987	C	T	downstream_gene_variant	PGA_scaffold_9.234	2834209	2835112	+	MODIFIER	yes	yes	yes	0.461538462	0.115384615	0.423076923	26	3.257142857	0.480769231	T
chr10	6072424	G	A	synonymous_variant	PGA_scaffold_9.511	6071773	6074005	-	LOW	yes	yes	no	0.68	0.08	0.24	25	2.628571429	0.28	A
chr10	6076666	A	C	upstream_gene_variant	PGA_scaffold_9.511	6071773	6074005	-	MODIFIER	yes	yes	no	0.346153846	0.038461538	0.615384615	26	2.542857143	0.365384615	A
chr10	15645184	G	A	missense_variant	PGA_scaffold_9.1179	15644375	15647107	+	MODERATE	yes	no	yes	0.666666667	0.074074074	0.259259259	27	3.257142857	0.296296296	A
chr10	15650020	C	T	downstream_gene_variant	PGA_scaffold_9.1179	15644375	15647107	+	MODIFIER	yes	yes	no	0.611111111	0.111111111	0.277777778	18	1.628571429	0.333333333	T
chr10	46031054	C	G	intron_variant	PGA_scaffold_9.2709	46028365	46033861	+	MODIFIER	yes	yes	no	0.545454545	0.136363636	0.318181818	22	2.485714286	0.386363636	G
chr10	46035444	C	A	downstream_gene_variant	PGA_scaffold_9.2709	46028365	46033861	+	MODIFIER	yes	yes	no	0.272727273	0.136363636	0.590909091	22	2.142857143	0.340909091	C
chr10	14997593	C	T	intron_variant	PGA_scaffold_9.1141	14994657	15020127	-	MODIFIER	yes	no	yes	0.434782609	0.173913043	0.391304348	23	2.4	0.47826087	T
chr10	15007953	G	A	intron_variant	PGA_scaffold_9.1141	14994657	15020127	-	MODIFIER	yes	no	yes	0.461538462	0.192307692	0.346153846	26	3.085714286	0.442307692	A
chr11	385986	T	C	intron_variant	PGA_scaffold_10.29	381085	395709	-	MODIFIER	yes	no	yes	0.421052632	0.315789474	0.263157895	19	2.285714286	0.421052632	C
chr11	392483	A	G	intron_variant	PGA_scaffold_10.29	381085	395709	-	MODIFIER	yes	no	yes	0.222222222	0.444444444	0.333333333	9	0.882352941	0.444444444	A
chr11	7788478	G	C	synonymous_variant	PGA_scaffold_10.694	7780664	7788531	-	LOW	yes	no	yes	0.62962963	0.111111111	0.259259259	27	2.885714286	0.314814815	C
chr11	7791144	C	T	upstream_gene_variant	PGA_scaffold_10.694	7780664	7788531	-	MODIFIER	yes	no	yes	0.428571429	0.142857143	0.428571429	14	1.257142857	0.5	T
chr11	10141063	C	A	missense_variant	PGA_scaffold_10.913	10138592	10141205	+	MODERATE	yes	yes	no	0.75	0.2	0.05	20	2.485714286	0.15	A
chr11	10144354	A	T	downstream_gene_variant	PGA_scaffold_10.913	10138592	10141205	+	MODIFIER	yes	yes	no	0.571428571	0.238095238	0.19047619	21	1.971428571	0.30952381	T
chr12	931019	G	A	missense_variant	PGA_scaffold_11.94	925314	949224	+	MODERATE	yes	yes	yes	0.363636364	0.227272727	0.409090909	22	3.228571429	0.477272727	G
chr12	949162	A	G	missense_variant	PGA_scaffold_11.94	925314	949224	+	MODERATE	yes	yes	yes	0.307692308	0.307692308	0.384615385	26	2.914285714	0.461538462	A
chr12	7320568	A	G	splice_region_variant&intron_variant	PGA_scaffold_11.749	7320280	7323788	-	LOW	yes	no	yes	0.518518519	0.148148148	0.333333333	27	2.885714286	0.407407407	G
chr12	7327960	T	C	upstream_gene_variant	PGA_scaffold_11.749	7320280	7323788	-	MODIFIER	yes	no	yes	0.368421053	0.105263158	0.526315789	19	1.8	0.421052632	T
chr12	35329947	A	G	upstream_gene_variant	PGA_scaffold_11.2236	35330697	35331839	+	MODIFIER	yes	no	yes	0.56	0.12	0.32	25	2	0.38	G
chr12	35330932	G	A	missense_variant	PGA_scaffold_11.2236	35330697	35331839	+	MODERATE	yes	no	yes	0.275862069	0.172413793	0.551724138	29	4.028571429	0.362068966	G
chr12	10406472	G	A	missense_variant	PGA_scaffold_11.1043	10405977	10408322	+	MODERATE	yes	no	yes	0.296296296	0.148148148	0.555555556	27	3.914285714	0.37037037	G
chr12	10543787	C	T	synonymous_variant	PGA_scaffold_11.1059	10542003	10547434	-	LOW	yes	no	yes	0.380952381	0.095238095	0.523809524	21	2.428571429	0.428571429	C
chr12	10369390	A	T	intergenic_region	evm.TU.PGA_scaffold_11.1039-evm.TU.PGA_scaffold_11.1040	NA	NA	NA	MODIFIER	yes	no	yes	0.529411765	0.235294118	0.235294118	17	2.342857143	0.352941176	T
chr12	10396171	G	A	intergenic_region	evm.TU.PGA_scaffold_11.1041-evm.TU.PGA_scaffold_11.1042	NA	NA	NA	MODIFIER	yes	yes	no	0.791666667	0.041666667	0.166666667	24	2.142857143	0.1875	A
000160F_0___fragment_1__unscaffolded	557224	C	A	intron_variant	scaffold_42.38	548243	559555	-	MODIFIER	yes	yes	no	0.333333333	0.222222222	0.444444444	18	2	0.444444444	C
000160F_0___fragment_1__unscaffolded	559425	G	A	missense_variant	scaffold_42.38	548243	559555	-	MODERATE	yes	yes	no	0.5	0.2	0.3	20	2.714285714	0.4	A
