# Supplementary material for: Genomic Resources to Guide Improvement of the Shea Tree
Source: Front Plant Sci. 2021 Sep 9;12:720670. doi: 10.3389/fpls.2021.720670 (PMC8459026; doi:10.3389/fpls.2021.720670)
Supplement: Additional File 5 — Details of the 104,211 SNPs comprising the GWAS SNP panel for V. paradoxa. [file Data_Sheet_5.CSV]

Chromosome	SNP_position	Reference_allele	Alternate_allele	SnpEff_predicted_impact	Gene_ID	Gene_start	Gene_end	Strand	SnpEff_impact_class	Reseq	Shotgun	10x	Perc_homo_ref	Perc_het	Perc_homo_alt	No_genotypes_called	Mean_coverage	MAF	MAF_allele
chr1	7510	A	G	downstream_gene_variant	PGA_scaffold_0.1	11419	13341	-	MODIFIER	yes	yes	no	0.2	0.566666667	0.233333333	30	5.285714286	0.483333333	A
chr1	10731	T	C	downstream_gene_variant	PGA_scaffold_0.1	11419	13341	-	MODIFIER	yes	no	yes	0.571428571	0.142857143	0.285714286	21	1.714285714	0.357142857	C
chr1	15087	T	C	upstream_gene_variant	PGA_scaffold_0.1	11419	13341	-	MODIFIER	yes	no	yes	0.636363636	0.136363636	0.227272727	22	2.171428571	0.295454545	C
chr1	21787	T	C	downstream_gene_variant	PGA_scaffold_0.2	21972	24425	-	MODIFIER	yes	no	yes	0.208333333	0.125	0.666666667	24	3.085714286	0.270833333	T
chr1	28177	A	G	upstream_gene_variant	PGA_scaffold_0.2	21972	24425	-	MODIFIER	yes	no	yes	0.166666667	0.111111111	0.722222222	18	1.685714286	0.222222222	A
chr1	34307	T	C	upstream_gene_variant	PGA_scaffold_0.3	37671	39745	+	MODIFIER	yes	no	yes	0.666666667	0.083333333	0.25	24	1.971428571	0.291666667	C
chr1	36873	T	C	upstream_gene_variant	PGA_scaffold_0.3	37671	39745	+	MODIFIER	yes	no	yes	0.545454545	0.272727273	0.181818182	22	2.4	0.318181818	C
chr1	41594	A	G	upstream_gene_variant	PGA_scaffold_0.5	44373	45603	+	MODIFIER	yes	no	yes	0.703703704	0.074074074	0.222222222	27	2.4	0.259259259	G
chr1	47215	G	A	upstream_gene_variant	PGA_scaffold_0.6	49247	54899	+	MODIFIER	yes	no	yes	0.571428571	0.071428571	0.357142857	14	1.371428571	0.392857143	A
chr1	54043	A	G	upstream_gene_variant	PGA_scaffold_0.7	56400	56639	+	MODIFIER	yes	no	yes	0.526315789	0.157894737	0.315789474	19	2.085714286	0.394736842	G
chr1	59149	G	A	synonymous_variant	PGA_scaffold_0.8	56681	59659	+	LOW	yes	no	yes	0.444444444	0.111111111	0.444444444	18	2.171428571	0.5	A
chr1	62756	T	C	upstream_gene_variant	PGA_scaffold_0.9	63896	82594	+	MODIFIER	yes	no	yes	0.6	0.066666667	0.333333333	15	1.142857143	0.366666667	C
chr1	67527	C	T	intron_variant	PGA_scaffold_0.9	63896	82594	+	MODIFIER	yes	no	yes	0.428571429	0.178571429	0.392857143	28	3.314285714	0.482142857	T
chr1	73760	G	A	intron_variant	PGA_scaffold_0.9	63896	82594	+	MODIFIER	yes	no	yes	0.5	0.083333333	0.416666667	24	2.514285714	0.458333333	A
chr1	75145	G	A	intron_variant	PGA_scaffold_0.9	63896	82594	+	MODIFIER	yes	no	yes	0.545454545	0.136363636	0.318181818	22	1.942857143	0.386363636	A
chr1	84778	A	G	downstream_gene_variant	PGA_scaffold_0.9	63896	82594	+	MODIFIER	yes	no	yes	0.157894737	0.157894737	0.684210526	19	1.971428571	0.236842105	A
chr1	87442	T	C	upstream_gene_variant	PGA_scaffold_0.10	83834	86540	-	MODIFIER	yes	no	yes	0.5	0.055555556	0.444444444	18	1.314285714	0.472222222	C
chr1	93568	G	A	intron_variant	PGA_scaffold_0.11	92091	136150	+	MODIFIER	yes	no	yes	0.44	0.16	0.4	25	2.685714286	0.48	A
chr1	98106	C	G	synonymous_variant	PGA_scaffold_0.11	92091	136150	+	LOW	yes	no	yes	0.411764706	0.176470588	0.411764706	17	1.685714286	0.5	G
chr1	103278	G	A	intron_variant	PGA_scaffold_0.11	92091	136150	+	MODIFIER	yes	no	yes	0.5	0.208333333	0.291666667	24	2.342857143	0.395833333	A
chr1	105434	G	A	intron_variant	PGA_scaffold_0.11	92091	136150	+	MODIFIER	yes	no	yes	0.444444444	0.222222222	0.333333333	27	3.628571429	0.444444444	A
chr1	111622	T	G	intron_variant	PGA_scaffold_0.11	92091	136150	+	MODIFIER	yes	no	yes	0.409090909	0.181818182	0.409090909	22	2.742857143	0.5	G
chr1	115085	C	T	intron_variant	PGA_scaffold_0.11	92091	136150	+	MODIFIER	yes	no	yes	0.416666667	0.125	0.458333333	24	3.142857143	0.479166667	C
chr1	124331	C	T	intron_variant	PGA_scaffold_0.11	92091	136150	+	MODIFIER	yes	no	yes	0.454545455	0.090909091	0.454545455	22	2.657142857	0.5	T
chr1	128524	A	G	intron_variant	PGA_scaffold_0.11	92091	136150	+	MODIFIER	yes	no	yes	0.368421053	0.210526316	0.421052632	19	2.285714286	0.473684211	A
chr1	130750	A	G	intron_variant	PGA_scaffold_0.11	92091	136150	+	MODIFIER	yes	no	yes	0.44	0.16	0.4	25	2.428571429	0.48	G
chr1	138599	C	A	downstream_gene_variant	PGA_scaffold_0.11	92091	136150	+	MODIFIER	yes	no	yes	0.434782609	0.173913043	0.391304348	23	2.714285714	0.47826087	A
chr1	144871	G	A	intron_variant	PGA_scaffold_0.12	136839	145773	-	MODIFIER	yes	no	yes	0.454545455	0.090909091	0.454545455	11	1.085714286	0.5	A
chr1	146761	G	A	upstream_gene_variant	PGA_scaffold_0.12	136839	145773	-	MODIFIER	yes	no	yes	0.4375	0.125	0.4375	16	1.742857143	0.5	A
chr1	150323	T	C	upstream_gene_variant	PGA_scaffold_0.12	136839	145773	-	MODIFIER	yes	no	yes	0.4	0.12	0.48	25	2.428571429	0.46	T
chr1	157682	T	C	missense_variant	PGA_scaffold_0.13	157533	157772	-	MODERATE	yes	no	yes	0.409090909	0.136363636	0.454545455	22	2.542857143	0.477272727	T
chr1	161919	A	G	upstream_gene_variant	PGA_scaffold_0.13	157533	157772	-	MODIFIER	yes	no	yes	0.769230769	0.076923077	0.153846154	13	1.057142857	0.192307692	G
chr1	167907	C	T	upstream_gene_variant	PGA_scaffold_0.14	164799	166702	-	MODIFIER	yes	no	yes	0.476190476	0.142857143	0.380952381	21	2.342857143	0.452380952	T
chr1	173337	A	C	intron_variant	PGA_scaffold_0.15	170423	176668	+	MODIFIER	yes	no	yes	0.318181818	0.136363636	0.545454545	22	2.828571429	0.386363636	A
chr1	217863	T	A	intergenic_region	evm.TU.PGA_scaffold_0.15-evm.TU.PGA_scaffold_0.17	NA	NA	NA	MODIFIER	yes	no	yes	0.153846154	0.076923077	0.769230769	13	1.342857143	0.192307692	T
chr1	224502	G	A	upstream_gene_variant	PGA_scaffold_0.17	228982	230037	+	MODIFIER	yes	no	yes	0.655172414	0.24137931	0.103448276	29	4.2	0.224137931	A
chr1	226511	C	T	upstream_gene_variant	PGA_scaffold_0.17	228982	230037	+	MODIFIER	yes	no	yes	0.666666667	0.19047619	0.142857143	21	2.542857143	0.238095238	T
chr1	234495	G	A	downstream_gene_variant	PGA_scaffold_0.17	228982	230037	+	MODIFIER	yes	no	yes	0.454545455	0.090909091	0.454545455	11	1.171428571	0.5	A
chr1	235135	A	G	intron_variant	PGA_scaffold_0.18	232650	238817	-	MODIFIER	yes	no	yes	0.444444444	0.166666667	0.388888889	18	2.142857143	0.472222222	G
chr1	243563	A	C	upstream_gene_variant	PGA_scaffold_0.18	232650	238817	-	MODIFIER	yes	no	yes	0.3	0.2	0.5	20	2.228571429	0.4	A
chr1	245448	C	A	upstream_gene_variant	PGA_scaffold_0.21	247307	247684	+	MODIFIER	yes	no	yes	0.333333333	0.125	0.541666667	24	2.485714286	0.395833333	C
chr1	251961	T	C	downstream_gene_variant	PGA_scaffold_0.21	247307	247684	+	MODIFIER	yes	no	yes	0.352941176	0.058823529	0.588235294	17	1.647058824	0.382352941	T
chr1	257274	A	T	intergenic_region	evm.TU.PGA_scaffold_0.21-evm.TU.PGA_scaffold_0.24	NA	NA	NA	MODIFIER	yes	no	yes	0.214285714	0.071428571	0.714285714	14	1.285714286	0.25	A
chr1	264217	C	T	downstream_gene_variant	PGA_scaffold_0.24	268263	269365	-	MODIFIER	yes	no	yes	0.363636364	0.090909091	0.545454545	11	1.371428571	0.409090909	C
chr1	268900	A	G	synonymous_variant	PGA_scaffold_0.24	268263	269365	-	LOW	yes	no	yes	0.5	0.083333333	0.416666667	12	1.428571429	0.458333333	G
chr1	273091	A	T	upstream_gene_variant	PGA_scaffold_0.24	268263	269365	-	MODIFIER	yes	no	yes	0.210526316	0.263157895	0.526315789	19	2.828571429	0.342105263	A
chr1	277770	G	A	downstream_gene_variant	PGA_scaffold_0.25	278110	280299	-	MODIFIER	yes	no	yes	0.764705882	0.117647059	0.117647059	17	1.714285714	0.176470588	A
chr1	337188	C	T	upstream_gene_variant	PGA_scaffold_0.31	334751	336127	-	MODIFIER	yes	no	yes	0.5	0.214285714	0.285714286	14	1.371428571	0.392857143	T
chr1	349542	G	T	upstream_gene_variant	PGA_scaffold_0.32	342470	344629	-	MODIFIER	yes	yes	no	0.64	0.32	0.04	25	4.857142857	0.2	T
chr1	351966	T	C	intron_variant	PGA_scaffold_0.33	344662	354410	+	MODIFIER	yes	yes	no	0.4	0.5	0.1	30	5.114285714	0.35	C
chr1	421108	A	G	upstream_gene_variant	PGA_scaffold_0.42	419595	419813	-	MODIFIER	yes	yes	no	0.6875	0.25	0.0625	16	1.6	0.1875	G
chr1	427256	C	A	intergenic_region	evm.TU.PGA_scaffold_0.42-evm.TU.PGA_scaffold_0.44	NA	NA	NA	MODIFIER	yes	yes	no	0.333333333	0.518518519	0.148148148	27	4.342857143	0.407407407	A
chr1	431562	C	T	intergenic_region	evm.TU.PGA_scaffold_0.42-evm.TU.PGA_scaffold_0.44	NA	NA	NA	MODIFIER	yes	yes	no	0.12	0.64	0.24	25	4.685714286	0.44	C
chr1	443959	T	C	upstream_gene_variant	PGA_scaffold_0.44	440344	441716	-	MODIFIER	yes	no	yes	0.48	0.36	0.16	25	3.057142857	0.34	C
chr1	446999	G	A	upstream_gene_variant	PGA_scaffold_0.46	450245	459548	+	MODIFIER	yes	no	yes	0.714285714	0.19047619	0.095238095	21	2.142857143	0.19047619	A
chr1	464094	A	T	downstream_gene_variant	PGA_scaffold_0.46	450245	459548	+	MODIFIER	yes	no	yes	0.4	0.2	0.4	5	1.028571429	0.5	T
chr1	465012	G	A	intergenic_region	evm.TU.PGA_scaffold_0.46-evm.TU.PGA_scaffold_0.48	NA	NA	NA	MODIFIER	yes	no	yes	0.1	0.2	0.7	10	1.114285714	0.2	G
chr1	477576	A	G	downstream_gene_variant	PGA_scaffold_0.48	481134	481475	-	MODIFIER	yes	yes	no	0.52	0.2	0.28	25	3.142857143	0.38	G
chr1	488125	T	A	intron_variant	PGA_scaffold_0.50	487619	490270	-	MODIFIER	yes	no	yes	0.235294118	0.235294118	0.529411765	17	1.942857143	0.352941176	T
chr1	490246	G	A	missense_variant	PGA_scaffold_0.50	487619	490270	-	MODERATE	yes	no	yes	0.416666667	0.125	0.458333333	24	1.914285714	0.479166667	G
chr1	497417	C	T	intergenic_region	evm.TU.PGA_scaffold_0.50-evm.TU.PGA_scaffold_0.51	NA	NA	NA	MODIFIER	yes	no	yes	0.307692308	0.076923077	0.615384615	26	2.685714286	0.346153846	C
chr1	503861	A	G	missense_variant	PGA_scaffold_0.51	503822	505778	+	MODERATE	yes	no	yes	0.64	0.16	0.2	25	3.285714286	0.28	G
chr1	506238	G	A	downstream_gene_variant	PGA_scaffold_0.51	503822	505778	+	MODIFIER	yes	no	yes	0.428571429	0.142857143	0.428571429	21	1.971428571	0.5	A
chr1	510471	T	C	downstream_gene_variant	PGA_scaffold_0.51	503822	505778	+	MODIFIER	yes	no	yes	0.5625	0.125	0.3125	16	1.457142857	0.375	C
chr1	519484	A	G	intron_variant	PGA_scaffold_0.52	507787	528356	-	MODIFIER	yes	no	yes	0.409090909	0.181818182	0.409090909	22	2.257142857	0.5	G
chr1	522506	T	G	intron_variant	PGA_scaffold_0.52	507787	528356	-	MODIFIER	yes	no	yes	0.47826087	0.173913043	0.347826087	23	2.714285714	0.434782609	G
chr1	527842	A	T	downstream_gene_variant	PGA_scaffold_0.53	528418	531512	-	MODIFIER	yes	no	yes	0.458333333	0.166666667	0.375	24	2.571428571	0.458333333	T
chr1	530064	G	A	upstream_gene_variant	PGA_scaffold_0.52	507787	528356	-	MODIFIER	yes	no	yes	0.423076923	0.230769231	0.346153846	26	3.371428571	0.461538462	A
chr1	536760	T	G	upstream_gene_variant	PGA_scaffold_0.54	531572	531913	-	MODIFIER	yes	no	yes	0.428571429	0.095238095	0.476190476	21	2	0.476190476	T
chr1	541992	G	A	downstream_gene_variant	PGA_scaffold_0.55	538284	539416	+	MODIFIER	yes	no	yes	0.588235294	0.058823529	0.352941176	17	1.828571429	0.382352941	A
chr1	548641	A	C	missense_variant	PGA_scaffold_0.57	544680	553509	-	MODERATE	yes	no	yes	0.48	0.2	0.32	25	2.4	0.42	C
chr1	552484	C	T	downstream_gene_variant	PGA_scaffold_0.58	553632	556559	-	MODIFIER	yes	no	yes	0.470588235	0.176470588	0.352941176	17	1.882352941	0.441176471	T
chr1	559934	A	G	upstream_gene_variant	PGA_scaffold_0.58	553632	556559	-	MODIFIER	yes	no	yes	0.388888889	0.333333333	0.277777778	18	1.714285714	0.444444444	G
chr1	564465	T	C	upstream_gene_variant	PGA_scaffold_0.59	568739	582544	+	MODIFIER	yes	no	yes	0.357142857	0.071428571	0.571428571	14	1.2	0.392857143	T
chr1	565510	C	A	upstream_gene_variant	PGA_scaffold_0.59	568739	582544	+	MODIFIER	yes	no	yes	0.615384615	0.038461538	0.346153846	26	2.2	0.365384615	A
chr1	572537	C	T	intron_variant	PGA_scaffold_0.59	568739	582544	+	MODIFIER	yes	no	yes	0.105263158	0.157894737	0.736842105	19	1.971428571	0.184210526	C
chr1	575510	G	A	intron_variant	PGA_scaffold_0.59	568739	582544	+	MODIFIER	yes	no	yes	0.714285714	0.071428571	0.214285714	14	0.885714286	0.25	A
chr1	583734	G	A	downstream_gene_variant	PGA_scaffold_0.59	568739	582544	+	MODIFIER	yes	no	yes	0.5	0.208333333	0.291666667	24	2.771428571	0.395833333	A
chr1	587270	T	C	upstream_gene_variant	PGA_scaffold_0.61	590443	603832	+	MODIFIER	yes	no	yes	0.407407407	0.148148148	0.444444444	27	2.742857143	0.481481481	T
chr1	593884	G	A	upstream_gene_variant	PGA_scaffold_0.60	582710	589650	-	MODIFIER	yes	no	yes	0.411764706	0.176470588	0.411764706	17	2.171428571	0.5	A
chr1	597702	G	C	intron_variant	PGA_scaffold_0.61	590443	603832	+	MODIFIER	yes	no	yes	0.434782609	0.130434783	0.434782609	23	2.085714286	0.5	C
chr1	600971	T	G	intron_variant	PGA_scaffold_0.61	590443	603832	+	MODIFIER	yes	no	yes	0.44	0.12	0.44	25	2.914285714	0.5	G
chr1	607275	G	T	downstream_gene_variant	PGA_scaffold_0.61	590443	603832	+	MODIFIER	yes	no	yes	0.4	0.1	0.5	30	2.771428571	0.45	G
chr1	614182	T	A	upstream_gene_variant	PGA_scaffold_0.62	606147	610629	-	MODIFIER	yes	no	yes	0.2	0.12	0.68	25	2.6	0.26	T
chr1	617703	C	T	downstream_gene_variant	PGA_scaffold_0.63	618604	637598	-	MODIFIER	yes	no	yes	0.318181818	0.045454545	0.636363636	22	2.228571429	0.340909091	C
chr1	624052	G	C	missense_variant	PGA_scaffold_0.63	618604	637598	-	MODERATE	yes	no	yes	0.296296296	0.074074074	0.62962963	27	3.742857143	0.333333333	G
chr1	628845	G	A	intron_variant	PGA_scaffold_0.63	618604	637598	-	MODIFIER	yes	no	yes	0.76	0.12	0.12	25	2.771428571	0.18	A
chr1	633116	C	T	intron_variant	PGA_scaffold_0.63	618604	637598	-	MODIFIER	yes	no	yes	0.5	0.041666667	0.458333333	24	2.828571429	0.479166667	T
chr1	636616	G	A	intron_variant	PGA_scaffold_0.63	618604	637598	-	MODIFIER	yes	no	yes	0.277777778	0.166666667	0.555555556	18	1.971428571	0.361111111	G
chr1	643035	C	G	intergenic_region	evm.TU.PGA_scaffold_0.63-evm.TU.PGA_scaffold_0.64	NA	NA	NA	MODIFIER	yes	no	yes	0.315789474	0.263157895	0.421052632	19	2.028571429	0.447368421	C
chr1	647003	C	T	intergenic_region	evm.TU.PGA_scaffold_0.63-evm.TU.PGA_scaffold_0.64	NA	NA	NA	MODIFIER	yes	no	yes	0.730769231	0.192307692	0.076923077	26	2.628571429	0.173076923	T
chr1	652412	T	C	intergenic_region	evm.TU.PGA_scaffold_0.63-evm.TU.PGA_scaffold_0.64	NA	NA	NA	MODIFIER	yes	no	yes	0.222222222	0.055555556	0.722222222	18	1.885714286	0.25	T
chr1	659809	T	C	intron_variant	PGA_scaffold_0.64	659025	673671	+	MODIFIER	yes	no	yes	0.272727273	0.045454545	0.681818182	22	1.714285714	0.295454545	T
chr1	660757	A	G	intron_variant	PGA_scaffold_0.64	659025	673671	+	MODIFIER	yes	no	yes	0.730769231	0.038461538	0.230769231	26	2.571428571	0.25	G
chr1	665054	C	T	intron_variant	PGA_scaffold_0.64	659025	673671	+	MODIFIER	yes	no	yes	0.590909091	0.090909091	0.318181818	22	2.314285714	0.363636364	T
chr1	673528	G	A	downstream_gene_variant	PGA_scaffold_0.65	676100	684417	-	MODIFIER	yes	no	yes	0.363636364	0.136363636	0.5	22	2.571428571	0.431818182	G
chr1	684777	G	A	upstream_gene_variant	PGA_scaffold_0.65	676100	684417	-	MODIFIER	yes	no	yes	0.173913043	0.086956522	0.739130435	23	2.6	0.217391304	G
chr1	687352	G	A	upstream_gene_variant	PGA_scaffold_0.65	676100	684417	-	MODIFIER	yes	no	yes	0.708333333	0.166666667	0.125	24	2.371428571	0.208333333	A
chr1	692195	A	G	intron_variant	PGA_scaffold_0.66	686097	699532	-	MODIFIER	yes	no	yes	0.818181818	0.136363636	0.045454545	22	2.228571429	0.113636364	G
chr1	700315	G	A	upstream_gene_variant	PGA_scaffold_0.66	686097	699532	-	MODIFIER	yes	no	yes	0.5	0.083333333	0.416666667	12	1.285714286	0.458333333	A
chr1	706437	T	C	intergenic_region	evm.TU.PGA_scaffold_0.66-evm.TU.PGA_scaffold_0.67	NA	NA	NA	MODIFIER	yes	no	yes	0.153846154	0.076923077	0.769230769	13	1.457142857	0.192307692	T
chr1	712178	C	T	intergenic_region	evm.TU.PGA_scaffold_0.66-evm.TU.PGA_scaffold_0.67	NA	NA	NA	MODIFIER	yes	no	yes	0.8	0.05	0.15	20	1.457142857	0.175	T
chr1	717710	C	T	upstream_gene_variant	PGA_scaffold_0.67	720840	739709	+	MODIFIER	yes	no	yes	0.2	0.066666667	0.733333333	15	1.571428571	0.233333333	C
chr1	720631	A	G	upstream_gene_variant	PGA_scaffold_0.67	720840	739709	+	MODIFIER	yes	yes	no	0.5	0.166666667	0.333333333	18	1.4	0.416666667	G
chr1	725041	T	C	intron_variant	PGA_scaffold_0.67	720840	739709	+	MODIFIER	yes	no	yes	0.545454545	0.090909091	0.363636364	11	1.2	0.409090909	C
chr1	730960	T	G	intron_variant	PGA_scaffold_0.67	720840	739709	+	MODIFIER	yes	no	yes	0.5	0.15	0.35	20	1.628571429	0.425	G
chr1	736232	A	T	downstream_gene_variant	PGA_scaffold_0.68	741176	744138	-	MODIFIER	yes	no	yes	0.476190476	0.047619048	0.476190476	21	1.971428571	0.5	T
chr1	742134	T	C	downstream_gene_variant	PGA_scaffold_0.67	720840	739709	+	MODIFIER	yes	no	yes	0.409090909	0.136363636	0.454545455	22	2.2	0.477272727	T
chr1	749866	C	T	downstream_gene_variant	PGA_scaffold_0.69	751090	751626	-	MODIFIER	yes	yes	no	0.375	0.0625	0.5625	16	1.171428571	0.40625	C
chr1	753010	A	G	upstream_gene_variant	PGA_scaffold_0.69	751090	751626	-	MODIFIER	yes	no	yes	0.476190476	0.095238095	0.428571429	21	2.057142857	0.476190476	G
chr1	755902	G	T	upstream_gene_variant	PGA_scaffold_0.69	751090	751626	-	MODIFIER	yes	no	yes	0.772727273	0.090909091	0.136363636	22	2.571428571	0.181818182	T
chr1	764316	T	C	upstream_gene_variant	PGA_scaffold_0.70	762468	763028	-	MODIFIER	yes	no	yes	0.35	0.1	0.55	20	2.2	0.4	T
chr1	766227	C	A	upstream_gene_variant	PGA_scaffold_0.70	762468	763028	-	MODIFIER	yes	yes	no	0.8	0.05	0.15	20	1.657142857	0.175	A
chr1	770468	A	T	downstream_gene_variant	PGA_scaffold_0.71	772510	775157	-	MODIFIER	yes	no	yes	0.625	0.125	0.25	16	1.342857143	0.3125	T
chr1	777363	G	A	upstream_gene_variant	PGA_scaffold_0.71	772510	775157	-	MODIFIER	yes	yes	yes	0.666666667	0.095238095	0.238095238	21	2.171428571	0.285714286	A
chr1	782978	A	G	intron_variant	PGA_scaffold_0.72	777514	811799	+	MODIFIER	yes	yes	no	0.590909091	0.090909091	0.318181818	22	2.114285714	0.363636364	G
chr1	786173	C	T	intron_variant	PGA_scaffold_0.72	777514	811799	+	MODIFIER	yes	yes	no	0.583333333	0.083333333	0.333333333	24	2.971428571	0.375	T
chr1	790347	T	C	intron_variant	PGA_scaffold_0.72	777514	811799	+	MODIFIER	yes	yes	no	0.5	0.083333333	0.416666667	24	2.142857143	0.458333333	C
chr1	799576	C	T	intron_variant	PGA_scaffold_0.72	777514	811799	+	MODIFIER	yes	yes	no	0.461538462	0.192307692	0.346153846	26	3.428571429	0.442307692	T
chr1	801157	G	A	intron_variant	PGA_scaffold_0.72	777514	811799	+	MODIFIER	yes	yes	no	0.52173913	0.086956522	0.391304348	23	2.6	0.434782609	A
chr1	808667	A	G	intron_variant	PGA_scaffold_0.72	777514	811799	+	MODIFIER	yes	yes	no	0.571428571	0.071428571	0.357142857	28	3.171428571	0.392857143	G
chr1	813658	C	G	downstream_gene_variant	PGA_scaffold_0.72	777514	811799	+	MODIFIER	yes	no	yes	0.714285714	0.178571429	0.107142857	28	2.942857143	0.196428571	G
chr1	818947	C	T	intergenic_region	evm.TU.PGA_scaffold_0.72-evm.TU.PGA_scaffold_0.73	NA	NA	NA	MODIFIER	yes	yes	no	0.409090909	0.181818182	0.409090909	22	3.285714286	0.5	T
chr1	824374	A	G	intergenic_region	evm.TU.PGA_scaffold_0.72-evm.TU.PGA_scaffold_0.73	NA	NA	NA	MODIFIER	yes	no	yes	0.6	0.15	0.25	20	1.657142857	0.325	G
chr1	829870	A	G	intergenic_region	evm.TU.PGA_scaffold_0.72-evm.TU.PGA_scaffold_0.73	NA	NA	NA	MODIFIER	yes	yes	no	0.52	0.12	0.36	25	2.942857143	0.42	G
chr1	831358	A	G	upstream_gene_variant	PGA_scaffold_0.73	835591	845556	+	MODIFIER	yes	no	yes	0.818181818	0.090909091	0.090909091	22	2.257142857	0.136363636	G
chr1	835265	C	T	upstream_gene_variant	PGA_scaffold_0.73	835591	845556	+	MODIFIER	yes	no	yes	0.666666667	0.055555556	0.277777778	18	1.342857143	0.305555556	T
chr1	845517	A	G	synonymous_variant	PGA_scaffold_0.73	835591	845556	+	LOW	yes	no	yes	0.043478261	0.043478261	0.913043478	23	2.628571429	0.065217391	A
chr1	851087	A	G	intron_variant	PGA_scaffold_0.74	847733	858287	-	MODIFIER	yes	yes	no	0.666666667	0.111111111	0.222222222	9	1.114285714	0.277777778	G
chr1	859516	G	A	upstream_gene_variant	PGA_scaffold_0.74	847733	858287	-	MODIFIER	yes	no	yes	0.416666667	0.083333333	0.5	24	1.885714286	0.458333333	G
chr1	864845	T	C	intergenic_region	evm.TU.PGA_scaffold_0.74-evm.TU.PGA_scaffold_0.75	NA	NA	NA	MODIFIER	yes	no	yes	0.6	0.2	0.2	15	1.2	0.3	C
chr1	871225	T	G	downstream_gene_variant	PGA_scaffold_0.76	875128	875418	-	MODIFIER	yes	yes	no	0.52173913	0.086956522	0.391304348	23	2.514285714	0.434782609	G
chr1	878383	G	C	upstream_gene_variant	PGA_scaffold_0.76	875128	875418	-	MODIFIER	yes	no	yes	0.4	0.133333333	0.466666667	15	1.685714286	0.466666667	G
chr1	880835	T	C	intergenic_region	evm.TU.PGA_scaffold_0.76-evm.TU.PGA_scaffold_0.78	NA	NA	NA	MODIFIER	yes	no	yes	0.444444444	0.055555556	0.5	18	1.885714286	0.472222222	T
chr1	886818	C	T	intergenic_region	evm.TU.PGA_scaffold_0.76-evm.TU.PGA_scaffold_0.78	NA	NA	NA	MODIFIER	yes	no	yes	0.4375	0.1875	0.375	16	1.571428571	0.46875	T
chr1	891938	A	G	upstream_gene_variant	PGA_scaffold_0.78	894178	894678	+	MODIFIER	yes	no	yes	0.444444444	0.222222222	0.333333333	9	0.8	0.444444444	G
chr1	895039	T	A	upstream_gene_variant	PGA_scaffold_0.79	898180	898680	+	MODIFIER	yes	no	yes	0.142857143	0.142857143	0.714285714	7	0.685714286	0.214285714	T
chr1	903144	A	T	downstream_gene_variant	PGA_scaffold_0.79	898180	898680	+	MODIFIER	yes	no	yes	0.590909091	0.227272727	0.181818182	22	2.514285714	0.295454545	T
chr1	906120	G	T	intron_variant	PGA_scaffold_0.80	900470	910772	-	MODIFIER	yes	no	yes	0.375	0.125	0.5	8	0.685714286	0.4375	G
chr1	913669	A	G	upstream_gene_variant	PGA_scaffold_0.80	900470	910772	-	MODIFIER	yes	no	yes	0.5	0.071428571	0.428571429	14	0.970588235	0.464285714	G
chr1	915355	A	T	upstream_gene_variant	PGA_scaffold_0.80	900470	910772	-	MODIFIER	yes	no	yes	0.541666667	0.083333333	0.375	24	2.428571429	0.416666667	T
chr1	921732	G	C	downstream_gene_variant	PGA_scaffold_0.82	924679	931578	-	MODIFIER	yes	no	yes	0.2	0.16	0.64	25	2.885714286	0.28	G
chr1	927766	G	T	missense_variant	PGA_scaffold_0.82	924679	931578	-	MODERATE	yes	no	yes	0.36	0.12	0.52	25	2.485714286	0.42	G
chr1	933273	C	T	upstream_gene_variant	PGA_scaffold_0.82	924679	931578	-	MODIFIER	yes	yes	no	0.541666667	0.125	0.333333333	24	3.228571429	0.395833333	T
chr1	936747	C	T	intron_variant	PGA_scaffold_0.83	932028	945529	+	MODIFIER	yes	no	yes	0.1875	0.0625	0.75	16	1.457142857	0.21875	C
chr1	943755	G	T	intron_variant	PGA_scaffold_0.83	932028	945529	+	MODIFIER	yes	no	yes	0.411764706	0.058823529	0.529411765	17	1.771428571	0.441176471	G
chr1	946026	A	T	downstream_gene_variant	PGA_scaffold_0.83	932028	945529	+	MODIFIER	yes	no	yes	0.529411765	0.176470588	0.294117647	17	1.371428571	0.382352941	T
chr1	952923	G	T	intergenic_region	evm.TU.PGA_scaffold_0.83-evm.TU.PGA_scaffold_0.84	NA	NA	NA	MODIFIER	yes	no	yes	0.470588235	0.117647059	0.411764706	17	1.542857143	0.470588235	T
chr1	959663	G	T	upstream_gene_variant	PGA_scaffold_0.84	961923	967663	+	MODIFIER	yes	yes	no	0.5	0.071428571	0.428571429	14	1.235294118	0.464285714	T
chr1	964962	C	T	downstream_gene_variant	PGA_scaffold_0.85	968630	971834	-	MODIFIER	yes	no	yes	0.4	0.05	0.55	20	1.942857143	0.425	C
chr1	965279	C	T	downstream_gene_variant	PGA_scaffold_0.85	968630	971834	-	MODIFIER	yes	no	yes	0.3	0.3	0.4	20	2.542857143	0.45	C
chr1	973310	C	T	upstream_gene_variant	PGA_scaffold_0.85	968630	971834	-	MODIFIER	yes	yes	no	0.421052632	0.105263158	0.473684211	19	1.714285714	0.473684211	C
chr1	978360	G	A	intergenic_region	evm.TU.PGA_scaffold_0.85-evm.TU.PGA_scaffold_0.87	NA	NA	NA	MODIFIER	yes	no	yes	0.37037037	0.296296296	0.333333333	27	3.4	0.481481481	A
chr1	980234	T	G	intergenic_region	evm.TU.PGA_scaffold_0.85-evm.TU.PGA_scaffold_0.87	NA	NA	NA	MODIFIER	yes	no	yes	0.347826087	0.347826087	0.304347826	23	3.142857143	0.47826087	G
chr1	986597	T	G	intergenic_region	evm.TU.PGA_scaffold_0.85-evm.TU.PGA_scaffold_0.87	NA	NA	NA	MODIFIER	yes	no	yes	0.461538462	0.076923077	0.461538462	13	1.171428571	0.5	G
chr1	991667	G	C	upstream_gene_variant	PGA_scaffold_0.87	992087	996024	+	MODIFIER	yes	no	yes	0.35	0.25	0.4	20	2.171428571	0.475	G
chr1	995486	G	C	intron_variant	PGA_scaffold_0.87	992087	996024	+	MODIFIER	yes	yes	no	0.818181818	0.136363636	0.045454545	22	2.314285714	0.113636364	C
chr1	1003595	A	G	missense_variant	PGA_scaffold_0.88	1003139	1006159	+	MODERATE	yes	yes	yes	0.620689655	0.172413793	0.206896552	29	3.371428571	0.293103448	G
chr1	1008686	A	G	downstream_gene_variant	PGA_scaffold_0.88	1003139	1006159	+	MODIFIER	yes	no	yes	0.428571429	0.071428571	0.5	14	1.028571429	0.464285714	A
chr1	1011020	T	C	downstream_gene_variant	PGA_scaffold_0.88	1003139	1006159	+	MODIFIER	yes	yes	no	0.541666667	0.208333333	0.25	24	2.314285714	0.354166667	C
chr1	1017993	G	A	downstream_gene_variant	PGA_scaffold_0.89	1006212	1013785	+	MODIFIER	yes	no	yes	0.56	0.16	0.28	25	2.6	0.36	A
chr1	1020934	T	G	intron_variant	PGA_scaffold_0.90	1016367	1041437	+	MODIFIER	yes	no	yes	0.416666667	0.166666667	0.416666667	12	1.142857143	0.5	G
chr1	1029599	T	C	intron_variant	PGA_scaffold_0.90	1016367	1041437	+	MODIFIER	yes	yes	yes	0.611111111	0.055555556	0.333333333	18	1.428571429	0.361111111	C
chr1	1031314	G	A	intron_variant	PGA_scaffold_0.90	1016367	1041437	+	MODIFIER	yes	no	yes	0.444444444	0.166666667	0.388888889	18	1.485714286	0.472222222	A
chr1	1036388	G	A	intron_variant	PGA_scaffold_0.90	1016367	1041437	+	MODIFIER	yes	no	yes	0.47826087	0.086956522	0.434782609	23	3.114285714	0.47826087	A
chr1	1042917	A	G	downstream_gene_variant	PGA_scaffold_0.90	1016367	1041437	+	MODIFIER	yes	yes	yes	0.541666667	0.166666667	0.291666667	24	2.514285714	0.375	G
chr1	1047285	A	G	downstream_gene_variant	PGA_scaffold_0.91	1042611	1044402	+	MODIFIER	yes	yes	no	0.52173913	0.130434783	0.347826087	23	2.257142857	0.413043478	G
chr1	1054648	A	T	upstream_gene_variant	PGA_scaffold_0.92	1046187	1052453	-	MODIFIER	yes	yes	no	0.476190476	0.238095238	0.285714286	21	2.828571429	0.404761905	T
chr1	1055251	A	T	upstream_gene_variant	PGA_scaffold_0.92	1046187	1052453	-	MODIFIER	yes	yes	no	0.6875	0.125	0.1875	16	1.142857143	0.25	T
chr1	1062905	G	A	upstream_gene_variant	PGA_scaffold_0.94	1058269	1060159	-	MODIFIER	yes	yes	no	0.538461538	0.076923077	0.384615385	13	1.2	0.423076923	A
chr1	1069057	C	A	missense_variant	PGA_scaffold_0.95	1066737	1069446	-	MODERATE	yes	yes	no	0.777777778	0.111111111	0.111111111	18	1.428571429	0.166666667	A
chr1	1073358	C	T	upstream_gene_variant	PGA_scaffold_0.95	1066737	1069446	-	MODIFIER	yes	yes	yes	0.5	0.1	0.4	20	2.085714286	0.45	T
chr1	1079350	C	T	downstream_gene_variant	PGA_scaffold_0.96	1082317	1088206	-	MODIFIER	yes	yes	yes	0.769230769	0.076923077	0.153846154	13	1.028571429	0.192307692	T
chr1	1080564	C	A	downstream_gene_variant	PGA_scaffold_0.96	1082317	1088206	-	MODIFIER	yes	no	yes	0.444444444	0.055555556	0.5	18	2.028571429	0.472222222	C
chr1	1085998	T	C	intron_variant	PGA_scaffold_0.96	1082317	1088206	-	MODIFIER	yes	no	yes	0.5	0.1875	0.3125	16	1.714285714	0.40625	C
chr1	1090819	T	C	upstream_gene_variant	PGA_scaffold_0.96	1082317	1088206	-	MODIFIER	yes	no	yes	0.25	0.15	0.6	20	1.8	0.325	T
chr1	1099622	C	T	downstream_gene_variant	PGA_scaffold_0.97	1098063	1098811	+	MODIFIER	yes	no	yes	0.454545455	0.090909091	0.454545455	11	0.942857143	0.5	T
chr1	1101562	A	T	downstream_gene_variant	PGA_scaffold_0.97	1098063	1098811	+	MODIFIER	yes	no	yes	0.538461538	0.076923077	0.384615385	13	1.228571429	0.423076923	T
chr1	1105030	G	A	upstream_gene_variant	PGA_scaffold_0.98	1101275	1103055	-	MODIFIER	yes	no	yes	0.5	0.1	0.4	20	1.457142857	0.45	A
chr1	1118774	T	G	upstream_gene_variant	PGA_scaffold_0.101	1121654	1123451	+	MODIFIER	yes	yes	yes	0.384615385	0.153846154	0.461538462	26	2.942857143	0.461538462	T
chr1	1121667	C	A	missense_variant	PGA_scaffold_0.101	1121654	1123451	+	MODERATE	yes	no	yes	0.444444444	0.148148148	0.407407407	27	3.371428571	0.481481481	A
chr1	1128330	G	C	upstream_gene_variant	PGA_scaffold_0.102	1128545	1132855	+	MODIFIER	yes	no	yes	0.533333333	0.2	0.266666667	15	1.428571429	0.366666667	C
chr1	1134663	A	G	downstream_gene_variant	PGA_scaffold_0.102	1128545	1132855	+	MODIFIER	yes	yes	no	0.384615385	0.230769231	0.384615385	26	2.885714286	0.5	G
chr1	1136908	C	T	upstream_gene_variant	PGA_scaffold_0.103	1135313	1135831	-	MODIFIER	yes	yes	no	0.388888889	0.222222222	0.388888889	18	1.742857143	0.5	T
chr1	1140651	A	C	upstream_gene_variant	PGA_scaffold_0.103	1135313	1135831	-	MODIFIER	yes	yes	no	0.444444444	0.111111111	0.444444444	18	2.114285714	0.5	C
chr1	1145885	A	C	intergenic_region	evm.TU.PGA_scaffold_0.103-evm.TU.PGA_scaffold_0.104	NA	NA	NA	MODIFIER	yes	yes	no	0.454545455	0.181818182	0.363636364	22	2.142857143	0.454545455	C
chr1	1153324	G	A	intron_variant	PGA_scaffold_0.104	1151963	1155911	+	MODIFIER	yes	yes	no	0.565217391	0.086956522	0.347826087	23	2.114285714	0.391304348	A
chr1	1155752	A	G	intron_variant	PGA_scaffold_0.104	1151963	1155911	+	MODIFIER	yes	yes	yes	0.409090909	0.227272727	0.363636364	22	3.285714286	0.477272727	G
chr1	1162865	C	T	intergenic_region	evm.TU.PGA_scaffold_0.104-evm.TU.PGA_scaffold_0.105	NA	NA	NA	MODIFIER	yes	yes	yes	0.5	0.083333333	0.416666667	12	1.228571429	0.458333333	T
chr1	1167436	G	C	downstream_gene_variant	PGA_scaffold_0.105	1168549	1168827	-	MODIFIER	yes	yes	yes	0.666666667	0.142857143	0.19047619	21	1.885714286	0.261904762	C
chr1	1180731	C	T	upstream_gene_variant	PGA_scaffold_0.106	1184185	1199974	+	MODIFIER	yes	yes	yes	0.3	0.2	0.5	10	1.114285714	0.4	C
chr1	1187372	T	C	synonymous_variant	PGA_scaffold_0.106	1184185	1199974	+	LOW	yes	yes	yes	0.333333333	0.111111111	0.555555556	18	1.628571429	0.388888889	T
chr1	1190766	C	A	intron_variant	PGA_scaffold_0.106	1184185	1199974	+	MODIFIER	yes	no	yes	0.611111111	0.055555556	0.333333333	18	1.885714286	0.361111111	A
chr1	1197701	C	T	synonymous_variant	PGA_scaffold_0.106	1184185	1199974	+	LOW	yes	yes	no	0.333333333	0.296296296	0.37037037	27	3.685714286	0.481481481	C
chr1	1201789	A	G	downstream_gene_variant	PGA_scaffold_0.106	1184185	1199974	+	MODIFIER	yes	yes	no	0.411764706	0.117647059	0.470588235	17	1.71875	0.470588235	A
chr1	1208764	C	A	splice_region_variant&intron_variant	PGA_scaffold_0.107	1201144	1210201	+	LOW	yes	yes	no	0.434782609	0.130434783	0.434782609	23	2.742857143	0.5	A
chr1	1210136	C	T	synonymous_variant	PGA_scaffold_0.107	1201144	1210201	+	LOW	yes	yes	no	0.357142857	0.25	0.392857143	28	3.885714286	0.482142857	C
chr1	1216905	G	A	downstream_gene_variant	PGA_scaffold_0.108	1218707	1221742	-	MODIFIER	yes	no	yes	0.315789474	0.105263158	0.578947368	19	1.657142857	0.368421053	G
chr1	1221329	G	C	missense_variant	PGA_scaffold_0.108	1218707	1221742	-	MODERATE	yes	yes	yes	0.481481481	0.259259259	0.259259259	27	3.428571429	0.388888889	C
chr1	1228288	T	G	intergenic_region	evm.TU.PGA_scaffold_0.108-evm.TU.PGA_scaffold_0.109	NA	NA	NA	MODIFIER	yes	yes	no	0.8	0.066666667	0.133333333	15	1.114285714	0.166666667	G
chr1	1231469	G	A	intergenic_region	evm.TU.PGA_scaffold_0.108-evm.TU.PGA_scaffold_0.109	NA	NA	NA	MODIFIER	yes	no	yes	0.294117647	0.058823529	0.647058824	17	1.628571429	0.323529412	G
chr1	1239709	A	G	upstream_gene_variant	PGA_scaffold_0.110	1243070	1243690	+	MODIFIER	yes	yes	no	0.52173913	0.130434783	0.347826087	23	2.4	0.413043478	G
chr1	1241023	A	T	synonymous_variant	PGA_scaffold_0.109	1240303	1241187	-	LOW	yes	no	yes	0.37037037	0.037037037	0.592592593	27	2.971428571	0.388888889	A
chr1	1245691	T	C	upstream_gene_variant	PGA_scaffold_0.109	1240303	1241187	-	MODIFIER	yes	yes	no	0.208333333	0.208333333	0.583333333	24	3.114285714	0.3125	T
chr1	1254523	T	A	intergenic_region	evm.TU.PGA_scaffold_0.112-evm.TU.PGA_scaffold_0.113	NA	NA	NA	MODIFIER	yes	yes	no	0.5	0.071428571	0.428571429	14	1.235294118	0.464285714	A
chr1	1255242	A	G	upstream_gene_variant	PGA_scaffold_0.113	1259872	1261002	+	MODIFIER	yes	yes	no	0.6875	0.125	0.1875	16	1.285714286	0.25	G
chr1	1266497	A	G	upstream_gene_variant	PGA_scaffold_0.114	1269798	1275370	+	MODIFIER	yes	no	yes	0.181818182	0.090909091	0.727272727	11	1.114285714	0.227272727	A
chr1	1272327	T	G	upstream_gene_variant	PGA_scaffold_0.115	1276617	1279814	+	MODIFIER	yes	no	yes	0.3	0.2	0.5	20	2.028571429	0.4	T
chr1	1277222	A	T	downstream_gene_variant	PGA_scaffold_0.114	1269798	1275370	+	MODIFIER	yes	yes	no	0.5	0.2	0.3	20	1.942857143	0.4	T
chr1	1280029	A	C	downstream_gene_variant	PGA_scaffold_0.114	1269798	1275370	+	MODIFIER	yes	no	yes	0.47826087	0.173913043	0.347826087	23	2.142857143	0.434782609	C
chr1	1285968	G	A	synonymous_variant	PGA_scaffold_0.116	1282072	1286881	-	LOW	yes	yes	no	0.416666667	0.291666667	0.291666667	24	2.857142857	0.4375	A
chr1	1291515	T	C	upstream_gene_variant	PGA_scaffold_0.116	1282072	1286881	-	MODIFIER	yes	no	yes	0.391304348	0.173913043	0.434782609	23	2.257142857	0.47826087	T
chr1	1298335	C	A	upstream_gene_variant	PGA_scaffold_0.118	1302596	1310097	+	MODIFIER	yes	no	yes	0.571428571	0.142857143	0.285714286	21	1.742857143	0.357142857	A
chr1	1302100	G	A	upstream_gene_variant	PGA_scaffold_0.118	1302596	1310097	+	MODIFIER	yes	no	yes	0.8	0.066666667	0.133333333	15	0.828571429	0.166666667	A
chr1	1305840	T	G	downstream_gene_variant	PGA_scaffold_0.119	1310435	1312084	-	MODIFIER	yes	yes	yes	0.523809524	0.095238095	0.380952381	21	2.142857143	0.428571429	G
chr1	1312223	C	A	upstream_gene_variant	PGA_scaffold_0.119	1310435	1312084	-	MODIFIER	yes	no	yes	0.45	0.15	0.4	20	1.764705882	0.475	A
chr1	1315821	G	A	upstream_gene_variant	PGA_scaffold_0.119	1310435	1312084	-	MODIFIER	yes	no	yes	0.636363636	0.045454545	0.318181818	22	2.4	0.340909091	A
chr1	1323446	A	G	upstream_gene_variant	PGA_scaffold_0.121	1327604	1335432	+	MODIFIER	yes	no	yes	0.421052632	0.421052632	0.157894737	19	1.971428571	0.368421053	G
chr1	1334955	C	G	synonymous_variant	PGA_scaffold_0.121	1327604	1335432	+	LOW	yes	no	yes	0.409090909	0.136363636	0.454545455	22	2.2	0.477272727	C
chr1	1335166	G	A	missense_variant	PGA_scaffold_0.121	1327604	1335432	+	MODERATE	yes	yes	no	0.464285714	0.178571429	0.357142857	28	3.142857143	0.446428571	A
chr1	1340956	C	A	intergenic_region	evm.TU.PGA_scaffold_0.121-evm.TU.PGA_scaffold_0.122	NA	NA	NA	MODIFIER	yes	yes	yes	0.4	0.266666667	0.333333333	15	1.685714286	0.466666667	A
chr1	1348128	C	T	intron_variant	PGA_scaffold_0.122	1346828	1355875	+	MODIFIER	yes	no	yes	0.363636364	0.136363636	0.5	22	2.542857143	0.431818182	C
chr1	1351557	G	C	missense_variant	PGA_scaffold_0.122	1346828	1355875	+	MODERATE	yes	no	yes	0.346153846	0.230769231	0.423076923	26	3.714285714	0.461538462	G
chr1	1358209	G	A	downstream_gene_variant	PGA_scaffold_0.122	1346828	1355875	+	MODIFIER	yes	yes	yes	0.434782609	0.086956522	0.47826087	23	1.8	0.47826087	G
chr1	1363325	G	C	downstream_gene_variant	PGA_scaffold_0.123	1356977	1360782	+	MODIFIER	yes	no	yes	0.4	0.2	0.4	25	2.485714286	0.5	C
chr1	1365162	G	A	downstream_gene_variant	PGA_scaffold_0.123	1356977	1360782	+	MODIFIER	yes	yes	yes	0.692307692	0.038461538	0.269230769	26	2.371428571	0.288461538	A
chr1	1371261	G	A	upstream_gene_variant	PGA_scaffold_0.124	1361049	1367939	-	MODIFIER	yes	no	yes	0.333333333	0.185185185	0.481481481	27	2.828571429	0.425925926	G
chr1	1378976	C	T	upstream_gene_variant	PGA_scaffold_0.126	1379547	1382709	+	MODIFIER	yes	no	yes	0.571428571	0.19047619	0.238095238	21	1.857142857	0.333333333	T
chr1	1384576	G	T	downstream_gene_variant	PGA_scaffold_0.126	1379547	1382709	+	MODIFIER	yes	no	yes	0.285714286	0.142857143	0.571428571	14	1.228571429	0.357142857	G
chr1	1386359	C	T	missense_variant	PGA_scaffold_0.127	1385299	1386879	-	MODERATE	yes	yes	yes	0.535714286	0.107142857	0.357142857	28	3.228571429	0.410714286	T
chr1	1392346	G	A	downstream_gene_variant	PGA_scaffold_0.128	1395724	1403826	-	MODIFIER	yes	yes	yes	0.333333333	0.2	0.466666667	15	1.8	0.433333333	G
chr1	1399201	G	A	intron_variant	PGA_scaffold_0.128	1395724	1403826	-	MODIFIER	yes	no	yes	0.166666667	0.055555556	0.777777778	18	2.028571429	0.194444444	G
chr1	1403090	C	A	intron_variant	PGA_scaffold_0.128	1395724	1403826	-	MODIFIER	yes	yes	no	0.72	0.16	0.12	25	2.171428571	0.2	A
chr1	1407919	G	C	upstream_gene_variant	PGA_scaffold_0.128	1395724	1403826	-	MODIFIER	yes	yes	yes	0.761904762	0.047619048	0.19047619	21	1.428571429	0.214285714	C
chr1	1413764	T	C	upstream_gene_variant	PGA_scaffold_0.130	1412909	1413457	-	MODIFIER	yes	no	yes	0.5	0.25	0.25	16	1.257142857	0.375	C
chr1	1415542	G	C	upstream_gene_variant	PGA_scaffold_0.130	1412909	1413457	-	MODIFIER	yes	yes	yes	0.111111111	0.111111111	0.777777778	18	1.857142857	0.166666667	G
chr1	1423898	G	A	intron_variant	PGA_scaffold_0.131	1417749	1432609	+	MODIFIER	yes	yes	yes	0.318181818	0.272727273	0.409090909	22	2.371428571	0.454545455	G
chr1	1428248	C	T	intron_variant	PGA_scaffold_0.131	1417749	1432609	+	MODIFIER	yes	no	yes	0.473684211	0.052631579	0.473684211	19	5.6	0.5	T
chr1	1432029	C	T	missense_variant	PGA_scaffold_0.131	1417749	1432609	+	MODERATE	yes	no	yes	0.411764706	0.117647059	0.470588235	17	1.6	0.470588235	C
chr1	1438009	A	G	intron_variant	PGA_scaffold_0.132	1437583	1441565	-	MODIFIER	yes	yes	no	0.4375	0.1875	0.375	16	1.542857143	0.46875	G
chr1	1441245	C	G	synonymous_variant	PGA_scaffold_0.132	1437583	1441565	-	LOW	yes	yes	no	0.32	0.28	0.4	25	4.2	0.46	C
chr1	1449178	T	C	intergenic_region	evm.TU.PGA_scaffold_0.132-evm.TU.PGA_scaffold_0.133	NA	NA	NA	MODIFIER	yes	no	yes	0.421052632	0.052631579	0.526315789	19	1.571428571	0.447368421	T
chr1	1453966	T	C	upstream_gene_variant	PGA_scaffold_0.133	1454183	1454553	+	MODIFIER	yes	no	yes	0.785714286	0.071428571	0.142857143	14	1	0.178571429	C
chr1	1456389	C	A	downstream_gene_variant	PGA_scaffold_0.133	1454183	1454553	+	MODIFIER	yes	no	yes	0.4	0.2	0.4	10	0.828571429	0.5	A
chr1	1464218	A	C	intron_variant	PGA_scaffold_0.134	1459666	1507445	-	MODIFIER	yes	yes	no	0.47826087	0.130434783	0.391304348	23	1.914285714	0.456521739	C
chr1	1466408	A	G	intron_variant	PGA_scaffold_0.134	1459666	1507445	-	MODIFIER	yes	no	yes	0.3	0.4	0.3	10	1.942857143	0.5	G
chr1	1470405	G	C	intron_variant	PGA_scaffold_0.134	1459666	1507445	-	MODIFIER	yes	yes	yes	0.526315789	0.157894737	0.315789474	19	1.8	0.394736842	C
chr1	1479304	A	G	intron_variant	PGA_scaffold_0.134	1459666	1507445	-	MODIFIER	yes	yes	no	0.28	0.4	0.32	25	2.742857143	0.48	A
chr1	1482814	A	G	intron_variant	PGA_scaffold_0.134	1459666	1507445	-	MODIFIER	yes	yes	yes	0.571428571	0.071428571	0.357142857	14	1.371428571	0.392857143	G
chr1	1488095	A	G	intron_variant	PGA_scaffold_0.134	1459666	1507445	-	MODIFIER	yes	no	yes	0.611111111	0.055555556	0.333333333	18	1.342857143	0.361111111	G
chr1	1492699	G	A	intron_variant	PGA_scaffold_0.134	1459666	1507445	-	MODIFIER	yes	no	yes	0.4375	0.0625	0.5	16	1.085714286	0.46875	G
chr1	1507167	A	G	synonymous_variant	PGA_scaffold_0.134	1459666	1507445	-	LOW	yes	yes	yes	0.444444444	0.055555556	0.5	18	2.114285714	0.472222222	A
chr1	1511927	C	T	missense_variant	PGA_scaffold_0.135	1508837	1512638	-	MODERATE	yes	no	yes	0.6	0.08	0.32	25	2.485714286	0.36	T
chr1	1515719	C	G	upstream_gene_variant	PGA_scaffold_0.135	1508837	1512638	-	MODIFIER	yes	no	yes	0.470588235	0.058823529	0.470588235	17	1.6	0.5	G
chr1	1521021	G	A	downstream_gene_variant	PGA_scaffold_0.137	1525040	1527242	-	MODIFIER	yes	yes	yes	0.458333333	0.125	0.416666667	24	2.485714286	0.479166667	A
chr1	1529745	C	T	upstream_gene_variant	PGA_scaffold_0.136	1516247	1524943	-	MODIFIER	yes	yes	no	0.75	0.0625	0.1875	16	1.058823529	0.21875	T
chr1	1533147	G	T	upstream_gene_variant	PGA_scaffold_0.138	1534866	1539916	+	MODIFIER	yes	no	yes	0.7	0.05	0.25	20	1.657142857	0.275	T
chr1	1536106	T	C	intron_variant	PGA_scaffold_0.138	1534866	1539916	+	MODIFIER	yes	yes	no	0.318181818	0.227272727	0.454545455	22	2.571428571	0.431818182	T
chr1	1540030	A	C	upstream_gene_variant	PGA_scaffold_0.139	1541476	1542777	+	MODIFIER	yes	yes	no	0.461538462	0.076923077	0.461538462	13	1.228571429	0.5	C
chr1	1545992	A	G	upstream_gene_variant	PGA_scaffold_0.140	1547117	1565450	+	MODIFIER	yes	no	yes	0.428571429	0.047619048	0.523809524	21	1.914285714	0.452380952	A
chr1	1554146	A	T	intron_variant	PGA_scaffold_0.140	1547117	1565450	+	MODIFIER	yes	no	yes	0.409090909	0.181818182	0.409090909	22	2.771428571	0.5	T
chr1	1557662	A	G	intron_variant	PGA_scaffold_0.140	1547117	1565450	+	MODIFIER	yes	no	yes	0.461538462	0.153846154	0.384615385	13	0.971428571	0.461538462	G
chr1	1564891	T	C	upstream_gene_variant	PGA_scaffold_0.142	1569561	1577964	+	MODIFIER	yes	no	yes	0.076923077	0.076923077	0.846153846	13	1.457142857	0.115384615	T
chr1	1566187	T	C	upstream_gene_variant	PGA_scaffold_0.141	1565672	1566112	-	MODIFIER	yes	yes	no	0.409090909	0.227272727	0.363636364	22	2.4	0.477272727	C
chr1	1571033	C	A	upstream_gene_variant	PGA_scaffold_0.141	1565672	1566112	-	MODIFIER	yes	yes	no	0.470588235	0.176470588	0.352941176	17	2.2	0.441176471	A
chr1	1575084	T	C	intron_variant	PGA_scaffold_0.142	1569561	1577964	+	MODIFIER	yes	yes	no	0.681818182	0.227272727	0.090909091	22	2.542857143	0.204545455	C
chr1	1583820	A	G	missense_variant	PGA_scaffold_0.143	1582519	1585041	-	MODERATE	yes	yes	no	0.724137931	0.103448276	0.172413793	29	3.2	0.224137931	G
chr1	1586662	A	G	upstream_gene_variant	PGA_scaffold_0.143	1582519	1585041	-	MODIFIER	yes	yes	no	0.666666667	0.133333333	0.2	15	1.314285714	0.266666667	G
chr1	1590872	C	T	missense_variant	PGA_scaffold_0.144	1590868	1593336	-	MODERATE	yes	yes	no	0.620689655	0.275862069	0.103448276	29	3.514285714	0.24137931	T
chr1	1595639	T	C	upstream_gene_variant	PGA_scaffold_0.144	1590868	1593336	-	MODIFIER	yes	yes	no	0.466666667	0.133333333	0.4	15	1.285714286	0.466666667	C
chr1	1609810	A	T	upstream_gene_variant	PGA_scaffold_0.145	1613467	1613769	+	MODIFIER	yes	no	yes	0.4	0.2	0.4	20	2.028571429	0.5	T
chr1	1610029	A	C	upstream_gene_variant	PGA_scaffold_0.145	1613467	1613769	+	MODIFIER	yes	no	yes	0.473684211	0.052631579	0.473684211	19	1.714285714	0.5	C
chr1	1615866	G	A	downstream_gene_variant	PGA_scaffold_0.145	1613467	1613769	+	MODIFIER	yes	no	yes	0.375	0.1875	0.4375	16	1.342857143	0.46875	G
chr1	1621167	C	A	intron_variant	PGA_scaffold_0.146	1618227	1629935	-	MODIFIER	yes	no	yes	0.318181818	0.045454545	0.636363636	22	2.6	0.340909091	C
chr1	1625768	A	T	missense_variant	PGA_scaffold_0.146	1618227	1629935	-	MODERATE	yes	no	yes	0.307692308	0.115384615	0.576923077	26	2.914285714	0.365384615	A
chr1	1632233	G	A	upstream_gene_variant	PGA_scaffold_0.146	1618227	1629935	-	MODIFIER	yes	no	yes	0.25	0.375	0.375	24	2.571428571	0.4375	G
chr1	1636741	G	A	intergenic_region	evm.TU.PGA_scaffold_0.147-evm.TU.PGA_scaffold_0.148	NA	NA	NA	MODIFIER	yes	yes	no	0.375	0.1875	0.4375	16	1.857142857	0.46875	G
chr1	1640716	G	A	intergenic_region	evm.TU.PGA_scaffold_0.147-evm.TU.PGA_scaffold_0.148	NA	NA	NA	MODIFIER	yes	yes	no	0.461538462	0.307692308	0.230769231	13	1.628571429	0.384615385	A
chr1	1646165	T	C	synonymous_variant	PGA_scaffold_0.148	1646108	1646655	-	LOW	yes	no	yes	0.318181818	0.454545455	0.227272727	22	2.542857143	0.454545455	C
chr1	1657110	T	C	missense_variant	PGA_scaffold_0.149	1657040	1658590	-	MODERATE	yes	no	yes	0.277777778	0.166666667	0.555555556	18	2.558823529	0.361111111	T
chr1	1661542	A	G	upstream_gene_variant	PGA_scaffold_0.149	1657040	1658590	-	MODIFIER	yes	no	yes	0.5	0.166666667	0.333333333	6	0.6	0.416666667	G
chr1	1666244	A	G	intergenic_region	evm.TU.PGA_scaffold_0.150-evm.TU.PGA_scaffold_0.151	NA	NA	NA	MODIFIER	yes	no	yes	0.222222222	0.166666667	0.611111111	18	2.171428571	0.305555556	A
chr1	1672320	C	A	downstream_gene_variant	PGA_scaffold_0.151	1675337	1675639	-	MODIFIER	yes	no	yes	0.416666667	0.166666667	0.416666667	24	2.742857143	0.5	A
chr1	1675614	T	G	missense_variant	PGA_scaffold_0.151	1675337	1675639	-	MODERATE	yes	yes	no	0.64	0.08	0.28	25	2.771428571	0.32	G
chr1	1689345	C	T	missense_variant	PGA_scaffold_0.153	1686673	1689738	-	MODERATE	yes	no	yes	0.375	0.125	0.5	16	1.571428571	0.4375	C
chr1	1692780	A	G	upstream_gene_variant	PGA_scaffold_0.153	1686673	1689738	-	MODIFIER	yes	no	yes	0.375	0.125	0.5	8	1.771428571	0.4375	A
chr1	1698083	C	T	intergenic_region	evm.TU.PGA_scaffold_0.153-evm.TU.PGA_scaffold_0.154	NA	NA	NA	MODIFIER	yes	no	yes	0.5	0.166666667	0.333333333	18	1.6	0.416666667	T
chr1	1714585	G	A	missense_variant	PGA_scaffold_0.154	1711640	1717745	-	MODERATE	yes	yes	no	0.434782609	0.217391304	0.347826087	23	2.4	0.456521739	A
chr1	1717435	G	A	missense_variant	PGA_scaffold_0.154	1711640	1717745	-	MODERATE	yes	yes	no	0.565217391	0.173913043	0.260869565	23	2.028571429	0.347826087	A
chr1	1724168	C	A	upstream_gene_variant	PGA_scaffold_0.155	1720268	1720531	-	MODIFIER	yes	no	yes	0.384615385	0.076923077	0.538461538	13	1.228571429	0.423076923	C
chr1	1726537	A	G	downstream_gene_variant	PGA_scaffold_0.156	1728784	1729032	-	MODIFIER	yes	no	yes	0.5	0.166666667	0.333333333	12	1.2	0.416666667	G
chr1	1731297	A	G	upstream_gene_variant	PGA_scaffold_0.156	1728784	1729032	-	MODIFIER	yes	no	yes	0.375	0.3125	0.3125	16	1.342857143	0.46875	G
chr1	1740625	G	A	intergenic_region	evm.TU.PGA_scaffold_0.156-evm.TU.PGA_scaffold_0.159	NA	NA	NA	MODIFIER	yes	no	yes	0.45	0.05	0.5	20	1.885714286	0.475	G
chr1	1748038	C	A	intergenic_region	evm.TU.PGA_scaffold_0.156-evm.TU.PGA_scaffold_0.159	NA	NA	NA	MODIFIER	yes	yes	no	0.481481481	0.185185185	0.333333333	27	3.657142857	0.425925926	A
chr1	1753226	C	T	upstream_gene_variant	PGA_scaffold_0.159	1754556	1756079	+	MODIFIER	yes	no	yes	0.684210526	0.105263158	0.210526316	19	1.657142857	0.263157895	T
chr1	1758449	T	G	downstream_gene_variant	PGA_scaffold_0.159	1754556	1756079	+	MODIFIER	yes	yes	yes	0.428571429	0.19047619	0.380952381	21	2.4	0.476190476	G
chr1	1764268	T	A	upstream_gene_variant	PGA_scaffold_0.160	1759626	1760677	-	MODIFIER	yes	no	yes	0.444444444	0.111111111	0.444444444	9	0.714285714	0.5	A
chr1	1769387	A	G	intron_variant	PGA_scaffold_0.161	1767247	1776438	+	MODIFIER	yes	no	yes	0.391304348	0.130434783	0.47826087	23	2.485714286	0.456521739	A
chr1	1774631	G	T	downstream_gene_variant	PGA_scaffold_0.162	1777666	1791288	-	MODIFIER	yes	yes	no	0.357142857	0.392857143	0.25	28	3.441176471	0.446428571	T
chr1	1779564	A	C	downstream_gene_variant	PGA_scaffold_0.161	1767247	1776438	+	MODIFIER	yes	no	yes	0.454545455	0.136363636	0.409090909	22	1.685714286	0.477272727	C
chr1	1783229	A	C	synonymous_variant	PGA_scaffold_0.162	1777666	1791288	-	LOW	yes	no	yes	0.363636364	0.136363636	0.5	22	2.542857143	0.431818182	A
chr1	1788520	A	T	intron_variant	PGA_scaffold_0.162	1777666	1791288	-	MODIFIER	yes	no	yes	0.333333333	0.166666667	0.5	24	2.428571429	0.416666667	A
chr1	1793110	A	G	upstream_gene_variant	PGA_scaffold_0.162	1777666	1791288	-	MODIFIER	yes	no	yes	0.5625	0.0625	0.375	16	1.057142857	0.40625	G
chr1	1799806	A	G	intron_variant	PGA_scaffold_0.163	1797881	1804627	-	MODIFIER	yes	yes	yes	0.375	0.291666667	0.333333333	24	2.657142857	0.479166667	G
chr1	1800236	T	C	intron_variant	PGA_scaffold_0.163	1797881	1804627	-	MODIFIER	yes	yes	yes	0.275862069	0.379310345	0.344827586	29	3.571428571	0.465517241	T
chr1	1809143	T	C	upstream_gene_variant	PGA_scaffold_0.163	1797881	1804627	-	MODIFIER	yes	yes	yes	0.619047619	0.047619048	0.333333333	21	1.657142857	0.357142857	C
chr1	1811833	T	G	upstream_gene_variant	PGA_scaffold_0.164	1813943	1814947	+	MODIFIER	yes	yes	yes	0.47826087	0.086956522	0.434782609	23	2.257142857	0.47826087	G
chr1	1816281	G	A	downstream_gene_variant	PGA_scaffold_0.164	1813943	1814947	+	MODIFIER	yes	no	yes	0.45	0.15	0.4	20	1.971428571	0.475	A
chr1	1822395	T	C	intergenic_region	evm.TU.PGA_scaffold_0.164-evm.TU.PGA_scaffold_0.166	NA	NA	NA	MODIFIER	yes	yes	no	0.384615385	0.307692308	0.307692308	26	3.028571429	0.461538462	C
chr1	1828823	T	C	upstream_gene_variant	PGA_scaffold_0.166	1829663	1830133	+	MODIFIER	yes	yes	yes	0.555555556	0.111111111	0.333333333	18	1.828571429	0.388888889	C
chr1	1833696	A	G	downstream_gene_variant	PGA_scaffold_0.166	1829663	1830133	+	MODIFIER	yes	yes	no	0.5	0.090909091	0.409090909	22	1.771428571	0.454545455	G
chr1	1839372	C	T	intergenic_region	evm.TU.PGA_scaffold_0.167-evm.TU.PGA_scaffold_0.168	NA	NA	NA	MODIFIER	yes	yes	no	0.892857143	0.035714286	0.071428571	28	2.685714286	0.089285714	T
chr1	1844744	A	T	intergenic_region	evm.TU.PGA_scaffold_0.167-evm.TU.PGA_scaffold_0.168	NA	NA	NA	MODIFIER	yes	yes	yes	0.44	0.16	0.4	25	2.857142857	0.48	T
chr1	1848446	A	G	intergenic_region	evm.TU.PGA_scaffold_0.167-evm.TU.PGA_scaffold_0.168	NA	NA	NA	MODIFIER	yes	yes	yes	0.2	0.2	0.6	10	1.228571429	0.3	A
chr1	1853051	T	C	intergenic_region	evm.TU.PGA_scaffold_0.167-evm.TU.PGA_scaffold_0.168	NA	NA	NA	MODIFIER	yes	yes	yes	0.166666667	0.041666667	0.791666667	24	2.771428571	0.1875	T
chr1	1859387	T	C	intergenic_region	evm.TU.PGA_scaffold_0.167-evm.TU.PGA_scaffold_0.168	NA	NA	NA	MODIFIER	yes	no	yes	0.5	0.166666667	0.333333333	6	0.514285714	0.416666667	C
chr1	1860716	T	A	intergenic_region	evm.TU.PGA_scaffold_0.167-evm.TU.PGA_scaffold_0.168	NA	NA	NA	MODIFIER	yes	yes	no	0.714285714	0.071428571	0.214285714	14	1.142857143	0.25	A
chr1	1868077	C	T	synonymous_variant	PGA_scaffold_0.168	1866432	1869913	-	LOW	yes	yes	yes	0.363636364	0.272727273	0.363636364	22	2.657142857	0.5	T
chr1	1870121	G	A	upstream_gene_variant	PGA_scaffold_0.168	1866432	1869913	-	MODIFIER	yes	yes	yes	0.47826087	0.173913043	0.347826087	23	2.771428571	0.434782609	A
chr1	1877270	T	C	intergenic_region	evm.TU.PGA_scaffold_0.168-evm.TU.PGA_scaffold_0.169	NA	NA	NA	MODIFIER	yes	yes	no	0.444444444	0.111111111	0.444444444	18	1.514285714	0.5	C
chr1	1881336	G	A	downstream_gene_variant	PGA_scaffold_0.169	1886113	1898891	-	MODIFIER	yes	yes	no	0.818181818	0.045454545	0.136363636	22	1.558823529	0.159090909	A
chr1	1899794	G	T	upstream_gene_variant	PGA_scaffold_0.169	1886113	1898891	-	MODIFIER	yes	yes	no	0.45	0.15	0.4	20	2.6	0.475	T
chr1	1903698	G	A	upstream_gene_variant	PGA_scaffold_0.169	1886113	1898891	-	MODIFIER	yes	yes	no	0.210526316	0.210526316	0.578947368	19	2.371428571	0.315789474	G
chr1	1907430	C	A	intergenic_region	evm.TU.PGA_scaffold_0.169-evm.TU.PGA_scaffold_0.170	NA	NA	NA	MODIFIER	yes	yes	no	0.523809524	0.095238095	0.380952381	21	2.2	0.428571429	A
chr1	1919325	T	G	intergenic_region	evm.TU.PGA_scaffold_0.169-evm.TU.PGA_scaffold_0.170	NA	NA	NA	MODIFIER	yes	no	yes	0.666666667	0.142857143	0.19047619	21	2.771428571	0.261904762	G
chr1	1924938	T	C	intergenic_region	evm.TU.PGA_scaffold_0.169-evm.TU.PGA_scaffold_0.170	NA	NA	NA	MODIFIER	yes	no	yes	0.266666667	0.066666667	0.666666667	15	1.2	0.3	T
chr1	1927736	G	A	intergenic_region	evm.TU.PGA_scaffold_0.169-evm.TU.PGA_scaffold_0.170	NA	NA	NA	MODIFIER	yes	no	yes	0.45	0.2	0.35	20	2.142857143	0.45	A
chr1	1932024	A	G	intergenic_region	evm.TU.PGA_scaffold_0.169-evm.TU.PGA_scaffold_0.170	NA	NA	NA	MODIFIER	yes	yes	no	0.75	0.083333333	0.166666667	12	0.885714286	0.208333333	G
chr1	1938528	G	A	downstream_gene_variant	PGA_scaffold_0.170	1938580	1939236	-	MODIFIER	yes	no	yes	0.5	0.125	0.375	24	2.171428571	0.4375	A
chr1	1943857	T	A	upstream_gene_variant	PGA_scaffold_0.170	1938580	1939236	-	MODIFIER	yes	no	yes	0.476190476	0.142857143	0.380952381	21	2.4	0.452380952	A
chr1	1945947	A	G	upstream_gene_variant	PGA_scaffold_0.171	1941630	1942604	-	MODIFIER	yes	no	yes	0.416666667	0.125	0.458333333	24	2.857142857	0.479166667	A
chr1	1952727	G	A	intron_variant	PGA_scaffold_0.172	1948886	1958546	+	MODIFIER	yes	no	yes	0.333333333	0.259259259	0.407407407	27	3.142857143	0.462962963	G
chr1	1955874	T	G	intron_variant	PGA_scaffold_0.172	1948886	1958546	+	MODIFIER	yes	no	yes	0.416666667	0.125	0.458333333	24	3	0.479166667	T
chr1	1963947	T	C	intron_variant	PGA_scaffold_0.173	1961492	1983599	+	MODIFIER	yes	yes	no	0.777777778	0.074074074	0.148148148	27	2.457142857	0.185185185	C
chr1	1969972	C	A	synonymous_variant	PGA_scaffold_0.173	1961492	1983599	+	LOW	yes	no	yes	0.181818182	0.181818182	0.636363636	22	2.742857143	0.272727273	C
chr1	1971261	A	C	intron_variant	PGA_scaffold_0.173	1961492	1983599	+	MODIFIER	yes	no	yes	0.3	0.2	0.5	20	2.314285714	0.4	A
chr1	1975852	C	T	intron_variant	PGA_scaffold_0.173	1961492	1983599	+	MODIFIER	yes	yes	no	0.421052632	0.263157895	0.315789474	19	2.371428571	0.447368421	T
chr1	1983247	A	C	downstream_gene_variant	PGA_scaffold_0.174	1984958	1994022	-	MODIFIER	yes	yes	no	0.444444444	0.111111111	0.444444444	18	1.771428571	0.5	C
chr1	1987189	C	T	synonymous_variant	PGA_scaffold_0.174	1984958	1994022	-	LOW	yes	no	yes	0.45	0.05	0.5	20	2.114285714	0.475	C
chr1	1990422	A	G	intron_variant	PGA_scaffold_0.174	1984958	1994022	-	MODIFIER	yes	no	yes	0.166666667	0.083333333	0.75	12	1.657142857	0.208333333	A
chr1	1999828	C	T	downstream_gene_variant	PGA_scaffold_0.175	2002970	2003542	-	MODIFIER	yes	no	yes	0.444444444	0.111111111	0.444444444	18	1.628571429	0.5	T
chr1	2001731	G	A	downstream_gene_variant	PGA_scaffold_0.175	2002970	2003542	-	MODIFIER	yes	yes	no	0.470588235	0.058823529	0.470588235	17	1.617647059	0.5	A
chr1	2009921	G	C	missense_variant	PGA_scaffold_0.176	2009692	2010264	-	MODERATE	yes	no	yes	0.64	0.16	0.2	25	2.485714286	0.28	C
chr1	2014013	C	T	upstream_gene_variant	PGA_scaffold_0.176	2009692	2010264	-	MODIFIER	yes	no	yes	0.285714286	0.142857143	0.571428571	21	2.285714286	0.357142857	C
chr1	2019863	G	A	intergenic_region	evm.TU.PGA_scaffold_0.176-evm.TU.PGA_scaffold_0.177	NA	NA	NA	MODIFIER	yes	no	yes	0.409090909	0.181818182	0.409090909	22	2.4	0.5	A
chr1	2022185	C	A	intergenic_region	evm.TU.PGA_scaffold_0.176-evm.TU.PGA_scaffold_0.177	NA	NA	NA	MODIFIER	yes	no	yes	0.5	0.15	0.35	20	1.857142857	0.425	A
chr1	2028287	G	A	intergenic_region	evm.TU.PGA_scaffold_0.176-evm.TU.PGA_scaffold_0.177	NA	NA	NA	MODIFIER	yes	no	yes	0.545454545	0.045454545	0.409090909	22	2.485714286	0.431818182	A
chr1	2034860	C	A	intergenic_region	evm.TU.PGA_scaffold_0.176-evm.TU.PGA_scaffold_0.177	NA	NA	NA	MODIFIER	yes	no	yes	0.75	0.208333333	0.041666667	24	3.342857143	0.145833333	A
chr1	2038801	A	T	intergenic_region	evm.TU.PGA_scaffold_0.176-evm.TU.PGA_scaffold_0.177	NA	NA	NA	MODIFIER	yes	yes	no	0.647058824	0.058823529	0.294117647	17	1.542857143	0.323529412	T
chr1	2043420	T	C	downstream_gene_variant	PGA_scaffold_0.177	2045015	2049269	-	MODIFIER	yes	no	yes	0.769230769	0.076923077	0.153846154	13	1.057142857	0.192307692	C
chr1	2046083	C	T	intron_variant	PGA_scaffold_0.177	2045015	2049269	-	MODIFIER	yes	yes	no	0.538461538	0.076923077	0.384615385	13	1.142857143	0.423076923	T
chr1	2069877	A	G	intergenic_region	evm.TU.PGA_scaffold_0.179-evm.TU.PGA_scaffold_0.180	NA	NA	NA	MODIFIER	yes	yes	yes	0.692307692	0.076923077	0.230769231	13	0.885714286	0.269230769	G
chr1	2072871	C	T	intergenic_region	evm.TU.PGA_scaffold_0.179-evm.TU.PGA_scaffold_0.180	NA	NA	NA	MODIFIER	yes	no	yes	0.5	0.1	0.4	10	1.085714286	0.45	T
chr1	2082491	G	A	upstream_gene_variant	PGA_scaffold_0.182	2085561	2090040	+	MODIFIER	yes	no	yes	0.470588235	0.058823529	0.470588235	17	1.705882353	0.5	A
chr1	2087951	G	A	upstream_gene_variant	PGA_scaffold_0.180	2081496	2084094	-	MODIFIER	yes	no	yes	0.625	0.0625	0.3125	16	1.257142857	0.34375	A
chr1	2092445	C	T	synonymous_variant	PGA_scaffold_0.183	2091837	2093748	+	LOW	yes	yes	yes	0.333333333	0.291666667	0.375	24	3.285714286	0.479166667	C
chr1	2097037	C	G	downstream_gene_variant	PGA_scaffold_0.183	2091837	2093748	+	MODIFIER	yes	no	yes	0.411764706	0.117647059	0.470588235	17	1.571428571	0.470588235	C
chr1	2100684	T	C	downstream_gene_variant	PGA_scaffold_0.184	2101559	2102128	-	MODIFIER	yes	no	yes	0.421052632	0.052631579	0.526315789	19	1.571428571	0.447368421	T
chr1	2107909	C	G	intergenic_region	evm.TU.PGA_scaffold_0.184-evm.TU.PGA_scaffold_0.185	NA	NA	NA	MODIFIER	yes	no	yes	0.733333333	0.133333333	0.133333333	15	1.514285714	0.2	G
chr1	2112697	C	G	downstream_gene_variant	PGA_scaffold_0.185	2117327	2117620	-	MODIFIER	yes	yes	no	0.85	0.05	0.1	20	1.228571429	0.125	G
chr1	2115106	C	G	downstream_gene_variant	PGA_scaffold_0.185	2117327	2117620	-	MODIFIER	yes	yes	yes	0.363636364	0.181818182	0.454545455	11	1.085714286	0.454545455	C
chr1	2137435	A	G	downstream_gene_variant	PGA_scaffold_0.186	2138239	2139600	-	MODIFIER	yes	yes	no	0.454545455	0.090909091	0.454545455	11	0.971428571	0.5	G
chr1	2141562	G	A	upstream_gene_variant	PGA_scaffold_0.186	2138239	2139600	-	MODIFIER	yes	yes	no	0.5	0.083333333	0.416666667	12	1.235294118	0.458333333	A
chr1	2148526	G	A	upstream_gene_variant	PGA_scaffold_0.187	2145958	2146774	-	MODIFIER	yes	yes	yes	0.269230769	0.192307692	0.538461538	26	3.428571429	0.365384615	G
chr1	2150541	C	T	upstream_gene_variant	PGA_scaffold_0.187	2145958	2146774	-	MODIFIER	yes	yes	no	0.72	0.04	0.24	25	3.057142857	0.26	T
chr1	2157796	C	T	downstream_gene_variant	PGA_scaffold_0.189	2161143	2162788	-	MODIFIER	yes	yes	no	0.642857143	0.142857143	0.214285714	14	1.171428571	0.285714286	T
chr1	2161547	T	G	missense_variant	PGA_scaffold_0.189	2161143	2162788	-	MODERATE	yes	yes	no	0.4	0.16	0.44	25	3.028571429	0.48	T
chr1	2169621	A	G	downstream_gene_variant	PGA_scaffold_0.191	2170067	2170534	-	MODIFIER	yes	yes	no	0.347826087	0.130434783	0.52173913	23	2.6	0.413043478	A
chr1	2172345	A	G	upstream_gene_variant	PGA_scaffold_0.191	2170067	2170534	-	MODIFIER	yes	no	yes	0.411764706	0.117647059	0.470588235	17	1.657142857	0.470588235	A
chr1	2176684	A	G	upstream_gene_variant	PGA_scaffold_0.192	2174791	2175318	-	MODIFIER	yes	yes	yes	0.636363636	0.136363636	0.227272727	22	2	0.295454545	G
chr1	2180619	G	T	upstream_gene_variant	PGA_scaffold_0.193	2177365	2177889	-	MODIFIER	yes	yes	yes	0.722222222	0.055555556	0.222222222	18	1.285714286	0.25	T
chr1	2187276	C	T	downstream_gene_variant	PGA_scaffold_0.195	2188193	2196344	-	MODIFIER	yes	no	yes	0.333333333	0.166666667	0.5	6	0.514285714	0.416666667	C
chr1	2191250	T	C	intron_variant	PGA_scaffold_0.195	2188193	2196344	-	MODIFIER	yes	yes	no	0.55	0.1	0.35	20	1.885714286	0.4	C
chr1	2195944	C	A	intron_variant	PGA_scaffold_0.195	2188193	2196344	-	MODIFIER	yes	yes	no	0.666666667	0.111111111	0.222222222	18	2.028571429	0.277777778	A
chr1	2201858	A	G	upstream_gene_variant	PGA_scaffold_0.197	2203337	2203705	+	MODIFIER	yes	no	yes	0.28	0.28	0.44	25	2.742857143	0.42	A
chr1	2207102	T	A	upstream_gene_variant	PGA_scaffold_0.196	2202741	2203093	-	MODIFIER	yes	yes	no	0.6875	0.0625	0.25	16	1.285714286	0.28125	A
chr1	2210429	T	C	intron_variant	PGA_scaffold_0.198	2206880	2212626	-	MODIFIER	yes	no	yes	0.5	0.125	0.375	8	0.742857143	0.4375	C
chr1	2219730	C	T	intron_variant	PGA_scaffold_0.199	2218471	2221665	+	MODIFIER	yes	no	yes	0.428571429	0.142857143	0.428571429	7	0.6	0.5	T
chr1	2223619	G	A	downstream_gene_variant	PGA_scaffold_0.199	2218471	2221665	+	MODIFIER	yes	no	yes	0.384615385	0.153846154	0.461538462	13	1.314285714	0.461538462	G
chr1	2225209	C	T	downstream_gene_variant	PGA_scaffold_0.199	2218471	2221665	+	MODIFIER	yes	no	yes	0.285714286	0.19047619	0.523809524	21	2.485714286	0.380952381	C
chr1	2230279	T	A	upstream_gene_variant	PGA_scaffold_0.201	2233673	2235343	+	MODIFIER	yes	no	yes	0.444444444	0.111111111	0.444444444	18	1.771428571	0.5	A
chr1	2236354	G	T	upstream_gene_variant	PGA_scaffold_0.200	2233002	2233595	-	MODIFIER	yes	no	yes	0.652173913	0.043478261	0.304347826	23	1.942857143	0.326086957	T
chr1	2247918	A	T	intergenic_region	evm.TU.PGA_scaffold_0.202-evm.TU.PGA_scaffold_0.203	NA	NA	NA	MODIFIER	yes	yes	no	0.740740741	0.037037037	0.222222222	27	3.628571429	0.240740741	T
chr1	2251317	T	C	intergenic_region	evm.TU.PGA_scaffold_0.202-evm.TU.PGA_scaffold_0.203	NA	NA	NA	MODIFIER	yes	yes	yes	0.636363636	0.181818182	0.181818182	11	0.971428571	0.272727273	C
chr1	2257589	A	G	intergenic_region	evm.TU.PGA_scaffold_0.202-evm.TU.PGA_scaffold_0.203	NA	NA	NA	MODIFIER	yes	yes	yes	0.461538462	0.076923077	0.461538462	13	0.942857143	0.5	G
chr1	2262493	G	C	intergenic_region	evm.TU.PGA_scaffold_0.202-evm.TU.PGA_scaffold_0.203	NA	NA	NA	MODIFIER	yes	no	yes	0.384615385	0.076923077	0.538461538	13	0.914285714	0.423076923	G
chr1	2269040	G	C	downstream_gene_variant	PGA_scaffold_0.203	2269124	2272615	-	MODIFIER	yes	yes	no	0.416666667	0.083333333	0.5	24	2.571428571	0.458333333	G
chr1	2274796	A	T	upstream_gene_variant	PGA_scaffold_0.203	2269124	2272615	-	MODIFIER	yes	no	yes	0.2	0.1	0.7	10	1.057142857	0.25	A
chr1	2278862	C	T	intron_variant	PGA_scaffold_0.204	2274147	2283825	+	MODIFIER	yes	yes	no	0.571428571	0.095238095	0.333333333	21	1.971428571	0.380952381	T
chr1	2283926	A	T	downstream_gene_variant	PGA_scaffold_0.204	2274147	2283825	+	MODIFIER	yes	yes	yes	0.2	0.16	0.64	25	2.2	0.28	A
chr1	2287395	T	C	upstream_gene_variant	PGA_scaffold_0.205	2292228	2293442	+	MODIFIER	yes	no	yes	0.25	0.083333333	0.666666667	12	1.171428571	0.291666667	T
chr1	2290876	G	A	upstream_gene_variant	PGA_scaffold_0.205	2292228	2293442	+	MODIFIER	yes	no	yes	0.588235294	0.117647059	0.294117647	17	1.885714286	0.352941176	A
chr1	2297424	A	T	downstream_gene_variant	PGA_scaffold_0.205	2292228	2293442	+	MODIFIER	yes	yes	yes	0.25	0.25	0.5	16	2	0.375	A
chr1	2301959	G	T	upstream_gene_variant	PGA_scaffold_0.206	2304193	2305275	+	MODIFIER	yes	no	yes	0.25	0.1	0.65	20	1.857142857	0.3	G
chr1	2306497	T	C	downstream_gene_variant	PGA_scaffold_0.206	2304193	2305275	+	MODIFIER	yes	no	yes	0.423076923	0.192307692	0.384615385	26	3.285714286	0.480769231	C
chr1	2310957	G	C	intergenic_region	evm.TU.PGA_scaffold_0.206-evm.TU.PGA_scaffold_0.208	NA	NA	NA	MODIFIER	yes	no	yes	0.4	0.1	0.5	20	2.342857143	0.45	G
chr1	2317596	T	C	intergenic_region	evm.TU.PGA_scaffold_0.206-evm.TU.PGA_scaffold_0.208	NA	NA	NA	MODIFIER	yes	no	yes	0.285714286	0.142857143	0.571428571	7	0.8	0.357142857	T
chr1	2321736	C	T	downstream_gene_variant	PGA_scaffold_0.208	2324051	2332840	-	MODIFIER	yes	no	yes	0.2	0.16	0.64	25	2.771428571	0.28	C
chr1	2329232	G	A	intron_variant	PGA_scaffold_0.208	2324051	2332840	-	MODIFIER	yes	yes	yes	0.428571429	0.19047619	0.380952381	21	2.114285714	0.476190476	A
chr1	2332160	C	T	intron_variant	PGA_scaffold_0.208	2324051	2332840	-	MODIFIER	yes	yes	no	0.526315789	0.315789474	0.157894737	19	1.914285714	0.315789474	T
chr1	2349137	A	T	intergenic_region	evm.TU.PGA_scaffold_0.208-evm.TU.PGA_scaffold_0.209	NA	NA	NA	MODIFIER	yes	no	yes	0.666666667	0.111111111	0.222222222	9	0.885714286	0.277777778	T
chr1	2352908	A	G	downstream_gene_variant	PGA_scaffold_0.209	2356934	2357620	-	MODIFIER	yes	yes	no	0.375	0.125	0.5	16	1.742857143	0.4375	A
chr1	2358604	G	T	upstream_gene_variant	PGA_scaffold_0.209	2356934	2357620	-	MODIFIER	yes	yes	yes	0.071428571	0.142857143	0.785714286	14	1.228571429	0.142857143	G
chr1	2364966	C	T	intergenic_region	evm.TU.PGA_scaffold_0.209-evm.TU.PGA_scaffold_0.210	NA	NA	NA	MODIFIER	yes	yes	no	0.6	0.1	0.3	20	1.971428571	0.35	T
chr1	2369716	C	A	downstream_gene_variant	PGA_scaffold_0.210	2371992	2385850	-	MODIFIER	yes	no	yes	0.434782609	0.260869565	0.304347826	23	3.571428571	0.434782609	A
chr1	2374190	A	T	intron_variant	PGA_scaffold_0.210	2371992	2385850	-	MODIFIER	yes	no	yes	0.35	0.15	0.5	20	2.4	0.425	A
chr1	2375328	A	G	intron_variant	PGA_scaffold_0.210	2371992	2385850	-	MODIFIER	yes	no	yes	0.333333333	0.111111111	0.555555556	27	5.371428571	0.388888889	A
chr1	2384707	A	T	intron_variant	PGA_scaffold_0.210	2371992	2385850	-	MODIFIER	yes	no	yes	0.217391304	0.217391304	0.565217391	23	2.8	0.326086957	A
chr1	2388501	G	T	upstream_gene_variant	PGA_scaffold_0.210	2371992	2385850	-	MODIFIER	yes	no	yes	0.380952381	0.238095238	0.380952381	21	2.257142857	0.5	T
chr1	2404825	T	C	upstream_gene_variant	PGA_scaffold_0.211	2406105	2411092	+	MODIFIER	yes	no	yes	0.461538462	0.153846154	0.384615385	26	2.514285714	0.461538462	C
chr1	2406389	T	C	intron_variant	PGA_scaffold_0.211	2406105	2411092	+	MODIFIER	yes	no	yes	0.125	0.125	0.75	8	0.771428571	0.1875	T
chr1	2410885	G	A	synonymous_variant	PGA_scaffold_0.211	2406105	2411092	+	LOW	yes	no	yes	0.5	0.166666667	0.333333333	18	1.685714286	0.416666667	A
chr1	2416148	G	T	downstream_gene_variant	PGA_scaffold_0.213	2420295	2428687	-	MODIFIER	yes	no	yes	0.6	0.2	0.2	20	1.771428571	0.3	T
chr1	2422435	C	T	downstream_gene_variant	PGA_scaffold_0.212	2415002	2419665	+	MODIFIER	yes	yes	yes	0.52	0.24	0.24	25	2.571428571	0.36	T
chr1	2427422	G	A	upstream_gene_variant	PGA_scaffold_0.214	2431989	2438686	+	MODIFIER	yes	yes	yes	0.32	0.12	0.56	25	2.314285714	0.38	G
chr1	2434070	T	G	intron_variant	PGA_scaffold_0.214	2431989	2438686	+	MODIFIER	yes	yes	yes	0.555555556	0.333333333	0.111111111	18	1.714285714	0.277777778	G
chr1	2436998	C	T	intron_variant	PGA_scaffold_0.214	2431989	2438686	+	MODIFIER	yes	yes	yes	0.653846154	0.115384615	0.230769231	26	2.342857143	0.288461538	T
chr1	2442092	A	G	upstream_gene_variant	PGA_scaffold_0.215	2443129	2444472	+	MODIFIER	yes	yes	yes	0.583333333	0.083333333	0.333333333	12	1.142857143	0.375	G
chr1	2449380	A	C	upstream_gene_variant	PGA_scaffold_0.216	2446401	2448741	-	MODIFIER	yes	no	yes	0.125	0.291666667	0.583333333	24	2.828571429	0.270833333	A
chr1	2453689	A	G	upstream_gene_variant	PGA_scaffold_0.216	2446401	2448741	-	MODIFIER	yes	no	yes	0.466666667	0.066666667	0.466666667	15	1.342857143	0.5	G
chr1	2456579	C	T	downstream_gene_variant	PGA_scaffold_0.218	2459325	2470254	-	MODIFIER	yes	yes	yes	0.529411765	0.117647059	0.352941176	17	1.714285714	0.411764706	T
chr1	2461989	C	T	downstream_gene_variant	PGA_scaffold_0.217	2455965	2457428	+	MODIFIER	yes	no	yes	0.56	0.16	0.28	25	2.628571429	0.36	T
chr1	2466586	T	C	intron_variant	PGA_scaffold_0.218	2459325	2470254	-	MODIFIER	yes	no	yes	0.482758621	0.275862069	0.24137931	29	3.171428571	0.379310345	C
chr1	2471124	G	C	upstream_gene_variant	PGA_scaffold_0.218	2459325	2470254	-	MODIFIER	yes	no	yes	0.470588235	0.117647059	0.411764706	17	1.4	0.470588235	C
chr1	2476006	G	T	intergenic_region	evm.TU.PGA_scaffold_0.218-evm.TU.PGA_scaffold_0.219	NA	NA	NA	MODIFIER	yes	no	yes	0.473684211	0.105263158	0.421052632	19	1.657142857	0.473684211	T
chr1	2480519	G	A	intergenic_region	evm.TU.PGA_scaffold_0.218-evm.TU.PGA_scaffold_0.219	NA	NA	NA	MODIFIER	yes	yes	no	0.391304348	0.130434783	0.47826087	23	2.257142857	0.456521739	G
chr1	2486700	C	T	intergenic_region	evm.TU.PGA_scaffold_0.218-evm.TU.PGA_scaffold_0.219	NA	NA	NA	MODIFIER	yes	yes	no	0.533333333	0.2	0.266666667	15	1.542857143	0.366666667	T
chr1	2493648	C	T	intergenic_region	evm.TU.PGA_scaffold_0.218-evm.TU.PGA_scaffold_0.219	NA	NA	NA	MODIFIER	yes	no	yes	0.541666667	0.125	0.333333333	24	2.628571429	0.395833333	T
chr1	2499146	C	T	intergenic_region	evm.TU.PGA_scaffold_0.218-evm.TU.PGA_scaffold_0.219	NA	NA	NA	MODIFIER	yes	yes	no	0.48	0.24	0.28	25	2.742857143	0.4	T
chr1	2501576	A	G	intergenic_region	evm.TU.PGA_scaffold_0.218-evm.TU.PGA_scaffold_0.219	NA	NA	NA	MODIFIER	yes	yes	yes	0.375	0.166666667	0.458333333	24	2.371428571	0.458333333	A
chr1	2506331	C	A	intergenic_region	evm.TU.PGA_scaffold_0.218-evm.TU.PGA_scaffold_0.219	NA	NA	NA	MODIFIER	yes	yes	no	0.565217391	0.217391304	0.217391304	23	2.371428571	0.326086957	A
chr1	2512010	C	T	intergenic_region	evm.TU.PGA_scaffold_0.218-evm.TU.PGA_scaffold_0.219	NA	NA	NA	MODIFIER	yes	yes	yes	0.473684211	0.105263158	0.421052632	19	1.942857143	0.473684211	T
chr1	2518327	A	G	intergenic_region	evm.TU.PGA_scaffold_0.218-evm.TU.PGA_scaffold_0.219	NA	NA	NA	MODIFIER	yes	no	yes	0.434782609	0.260869565	0.304347826	23	2.828571429	0.434782609	G
chr1	2521890	A	G	upstream_gene_variant	PGA_scaffold_0.219	2526694	2546378	+	MODIFIER	yes	no	yes	0.315789474	0.210526316	0.473684211	19	2.342857143	0.421052632	A
chr1	2528858	G	A	intron_variant	PGA_scaffold_0.219	2526694	2546378	+	MODIFIER	yes	yes	yes	0.363636364	0.318181818	0.318181818	22	2.628571429	0.477272727	A
chr1	2530256	C	A	intron_variant	PGA_scaffold_0.219	2526694	2546378	+	MODIFIER	yes	yes	yes	0.421052632	0.263157895	0.315789474	19	2.114285714	0.447368421	A
chr1	2537484	C	T	intron_variant	PGA_scaffold_0.219	2526694	2546378	+	MODIFIER	yes	yes	no	0.620689655	0.206896552	0.172413793	29	3.714285714	0.275862069	T
chr1	2542577	T	A	intron_variant	PGA_scaffold_0.219	2526694	2546378	+	MODIFIER	yes	yes	no	0.6	0.2	0.2	25	2.428571429	0.3	A
chr1	2547384	G	A	downstream_gene_variant	PGA_scaffold_0.219	2526694	2546378	+	MODIFIER	yes	no	yes	0.307692308	0.153846154	0.538461538	13	1.714285714	0.384615385	G
chr1	2554551	A	G	intron_variant	PGA_scaffold_0.220	2553538	2561246	+	MODIFIER	yes	no	yes	0.105263158	0.052631579	0.842105263	19	2.171428571	0.131578947	A
chr1	2559382	G	T	upstream_gene_variant	PGA_scaffold_0.221	2564334	2565578	+	MODIFIER	yes	no	yes	0.083333333	0.125	0.791666667	24	2.971428571	0.145833333	G
chr1	2564611	A	G	missense_variant	PGA_scaffold_0.221	2564334	2565578	+	MODERATE	yes	no	yes	0.307692308	0.230769231	0.461538462	26	2.942857143	0.423076923	A
chr1	2568702	G	A	downstream_gene_variant	PGA_scaffold_0.221	2564334	2565578	+	MODIFIER	yes	no	yes	0.28	0.12	0.6	25	2.2	0.34	G
chr1	2573797	G	A	intron_variant	PGA_scaffold_0.222	2569647	2573914	-	MODIFIER	yes	no	yes	0.4375	0.125	0.4375	16	1.942857143	0.5	A
chr1	2579078	C	T	synonymous_variant	PGA_scaffold_0.223	2578898	2584042	-	LOW	yes	yes	yes	0.826086957	0.086956522	0.086956522	23	2.285714286	0.130434783	T
chr1	2581009	G	C	splice_region_variant&intron_variant	PGA_scaffold_0.223	2578898	2584042	-	LOW	yes	no	yes	0.277777778	0.055555556	0.666666667	18	1.942857143	0.305555556	G
chr1	2589169	T	A	downstream_gene_variant	PGA_scaffold_0.224	2593629	2599107	-	MODIFIER	yes	no	yes	0.444444444	0.111111111	0.444444444	18	1.628571429	0.5	A
chr1	2592535	A	G	downstream_gene_variant	PGA_scaffold_0.224	2593629	2599107	-	MODIFIER	yes	yes	yes	0.368421053	0.210526316	0.421052632	19	1.857142857	0.473684211	A
chr1	2598985	G	A	synonymous_variant	PGA_scaffold_0.224	2593629	2599107	-	LOW	yes	yes	no	0.64	0.16	0.2	25	3.314285714	0.28	A
chr1	2603737	C	A	upstream_gene_variant	PGA_scaffold_0.224	2593629	2599107	-	MODIFIER	yes	yes	yes	0.230769231	0.153846154	0.615384615	13	1.085714286	0.307692308	C
chr1	2605976	T	C	splice_region_variant&synonymous_variant	PGA_scaffold_0.225	2603583	2607260	+	LOW	yes	no	yes	0.545454545	0.318181818	0.136363636	22	2.657142857	0.295454545	C
chr1	2612030	T	C	upstream_gene_variant	PGA_scaffold_0.226	2608549	2608869	-	MODIFIER	yes	no	yes	0.166666667	0.166666667	0.666666667	18	1.8	0.25	T
chr1	2626504	A	G	intron_variant	PGA_scaffold_0.227	2612793	2648078	-	MODIFIER	yes	yes	yes	0.333333333	0.111111111	0.555555556	9	1.114285714	0.388888889	A
chr1	2633791	A	C	intron_variant	PGA_scaffold_0.227	2612793	2648078	-	MODIFIER	yes	no	yes	0.416666667	0.166666667	0.416666667	12	1	0.5	C
chr1	2639663	G	T	intron_variant	PGA_scaffold_0.227	2612793	2648078	-	MODIFIER	yes	yes	no	0.315789474	0.105263158	0.578947368	19	1.941176471	0.368421053	G
chr1	2640871	G	A	intron_variant	PGA_scaffold_0.227	2612793	2648078	-	MODIFIER	yes	yes	no	0.481481481	0.037037037	0.481481481	27	2.8	0.5	A
chr1	2647642	C	T	intron_variant	PGA_scaffold_0.227	2612793	2648078	-	MODIFIER	yes	no	yes	0.529411765	0.058823529	0.411764706	17	1.342857143	0.441176471	T
chr1	2651691	C	T	upstream_gene_variant	PGA_scaffold_0.227	2612793	2648078	-	MODIFIER	yes	yes	no	0.318181818	0.318181818	0.363636364	22	2.828571429	0.477272727	C
chr1	2655253	G	A	intergenic_region	evm.TU.PGA_scaffold_0.227-evm.TU.PGA_scaffold_0.229	NA	NA	NA	MODIFIER	yes	no	yes	0.210526316	0.105263158	0.684210526	19	2.171428571	0.263157895	G
chr1	2664697	T	C	intron_variant	PGA_scaffold_0.229	2660891	2665784	-	MODIFIER	yes	yes	no	0.666666667	0.222222222	0.111111111	18	2.2	0.222222222	C
chr1	2672353	G	A	downstream_gene_variant	PGA_scaffold_0.231	2676765	2684699	-	MODIFIER	yes	yes	yes	0.526315789	0.105263158	0.368421053	19	1.857142857	0.421052632	A
chr1	2676516	T	A	downstream_gene_variant	PGA_scaffold_0.230	2671522	2675298	+	MODIFIER	yes	yes	yes	0.461538462	0.076923077	0.461538462	13	1.342857143	0.5	A
chr1	2681995	G	A	intron_variant	PGA_scaffold_0.231	2676765	2684699	-	MODIFIER	yes	yes	no	0.5625	0.125	0.3125	16	1.171428571	0.375	A
chr1	2689189	C	T	upstream_gene_variant	PGA_scaffold_0.231	2676765	2684699	-	MODIFIER	yes	yes	no	0.7	0.05	0.25	20	1.571428571	0.275	T
chr1	2690956	A	C	intergenic_region	evm.TU.PGA_scaffold_0.231-evm.TU.PGA_scaffold_0.232	NA	NA	NA	MODIFIER	yes	no	yes	0.4375	0.0625	0.5	16	1.617647059	0.46875	A
chr1	2697360	C	G	upstream_gene_variant	PGA_scaffold_0.232	2699224	2703649	+	MODIFIER	yes	no	yes	0.631578947	0.052631579	0.315789474	19	1.457142857	0.342105263	G
chr1	2701593	T	G	downstream_gene_variant	PGA_scaffold_0.233	2705453	2711902	-	MODIFIER	yes	yes	no	0.454545455	0.090909091	0.454545455	22	1.714285714	0.5	G
chr1	2714469	A	G	upstream_gene_variant	PGA_scaffold_0.233	2705453	2711902	-	MODIFIER	yes	no	yes	0.058823529	0.117647059	0.823529412	17	1.857142857	0.117647059	A
chr1	2716606	A	C	upstream_gene_variant	PGA_scaffold_0.233	2705453	2711902	-	MODIFIER	yes	no	yes	0.25	0.1	0.65	20	2.142857143	0.3	A
chr1	2720537	C	T	intergenic_region	evm.TU.PGA_scaffold_0.234-evm.TU.PGA_scaffold_0.235	NA	NA	NA	MODIFIER	yes	yes	no	0.470588235	0.117647059	0.411764706	17	1.714285714	0.470588235	T
chr1	2728391	G	A	intron_variant	PGA_scaffold_0.235	2726874	2730091	+	MODIFIER	yes	no	yes	0.666666667	0.066666667	0.266666667	15	1.057142857	0.3	A
chr1	2734106	C	T	downstream_gene_variant	PGA_scaffold_0.235	2726874	2730091	+	MODIFIER	yes	yes	no	0.571428571	0.107142857	0.321428571	28	2.714285714	0.375	T
chr1	2737528	A	C	intron_variant	PGA_scaffold_0.236	2734337	2740683	-	MODIFIER	yes	no	yes	0.434782609	0.086956522	0.47826087	23	2	0.47826087	A
chr1	2740300	G	A	downstream_gene_variant	PGA_scaffold_0.237	2744391	2760380	-	MODIFIER	yes	no	yes	0.32	0.36	0.32	25	2.857142857	0.5	A
chr1	2745673	A	G	upstream_gene_variant	PGA_scaffold_0.236	2734337	2740683	-	MODIFIER	yes	no	yes	0.64	0.08	0.28	25	2.857142857	0.32	G
chr1	2752575	T	A	intron_variant	PGA_scaffold_0.237	2744391	2760380	-	MODIFIER	yes	no	yes	0.545454545	0.136363636	0.318181818	22	2.285714286	0.386363636	A
chr1	2758806	A	G	splice_region_variant&intron_variant	PGA_scaffold_0.237	2744391	2760380	-	LOW	yes	no	yes	0.642857143	0.071428571	0.285714286	28	2.742857143	0.321428571	G
chr1	2760726	C	T	upstream_gene_variant	PGA_scaffold_0.237	2744391	2760380	-	MODIFIER	yes	no	yes	0.695652174	0.130434783	0.173913043	23	2.342857143	0.239130435	T
chr1	2767723	T	C	downstream_gene_variant	PGA_scaffold_0.238	2771511	2778537	-	MODIFIER	yes	yes	no	0.681818182	0.090909091	0.227272727	22	2.428571429	0.272727273	C
chr1	2771331	T	C	downstream_gene_variant	PGA_scaffold_0.238	2771511	2778537	-	MODIFIER	yes	no	yes	0.333333333	0.285714286	0.380952381	21	2.857142857	0.476190476	T
chr1	2778273	T	C	missense_variant	PGA_scaffold_0.238	2771511	2778537	-	MODERATE	yes	yes	no	0.695652174	0.130434783	0.173913043	23	2.285714286	0.239130435	C
chr1	2784851	T	C	intergenic_region	evm.TU.PGA_scaffold_0.238-evm.TU.PGA_scaffold_0.239	NA	NA	NA	MODIFIER	yes	no	yes	0.466666667	0.066666667	0.466666667	15	1.285714286	0.5	C
chr1	2787446	G	A	intergenic_region	evm.TU.PGA_scaffold_0.238-evm.TU.PGA_scaffold_0.239	NA	NA	NA	MODIFIER	yes	no	yes	0.470588235	0.117647059	0.411764706	17	1.571428571	0.470588235	A
chr1	2793948	A	G	intergenic_region	evm.TU.PGA_scaffold_0.238-evm.TU.PGA_scaffold_0.239	NA	NA	NA	MODIFIER	yes	no	yes	0.090909091	0.181818182	0.727272727	11	1.657142857	0.181818182	A
chr1	2799983	G	A	intron_variant	PGA_scaffold_0.239	2799486	2811109	+	MODIFIER	yes	no	yes	0.333333333	0.055555556	0.611111111	18	1.428571429	0.361111111	G
chr1	2803568	G	C	intron_variant	PGA_scaffold_0.239	2799486	2811109	+	MODIFIER	yes	no	yes	0.263157895	0.052631579	0.684210526	19	1.617647059	0.289473684	G
chr1	2808425	T	C	upstream_gene_variant	PGA_scaffold_0.241	2812579	2813109	+	MODIFIER	yes	no	yes	0.315789474	0.052631579	0.631578947	19	2.057142857	0.342105263	T
chr1	2812861	A	G	missense_variant	PGA_scaffold_0.241	2812579	2813109	+	MODERATE	yes	no	yes	0.423076923	0.192307692	0.384615385	26	3.457142857	0.480769231	G
chr1	2818637	G	A	upstream_gene_variant	PGA_scaffold_0.242	2820687	2824372	+	MODIFIER	yes	no	yes	0.315789474	0.052631579	0.631578947	19	1.685714286	0.342105263	G
chr1	2824383	C	G	downstream_gene_variant	PGA_scaffold_0.242	2820687	2824372	+	MODIFIER	yes	yes	yes	0.464285714	0.214285714	0.321428571	28	3.171428571	0.428571429	G
chr1	2829568	C	T	upstream_gene_variant	PGA_scaffold_0.243	2832644	2834336	+	MODIFIER	yes	no	yes	0.214285714	0.142857143	0.642857143	14	1.342857143	0.285714286	C
chr1	2834389	A	T	upstream_gene_variant	PGA_scaffold_0.244	2834584	2836107	+	MODIFIER	yes	yes	no	0.454545455	0.090909091	0.454545455	22	2.028571429	0.5	T
chr1	2839738	G	A	downstream_gene_variant	PGA_scaffold_0.244	2834584	2836107	+	MODIFIER	yes	yes	no	0.625	0.083333333	0.291666667	24	1.914285714	0.333333333	A
chr1	2840130	C	T	missense_variant	PGA_scaffold_0.245	2840060	2875292	-	MODERATE	yes	yes	no	0.64	0.08	0.28	25	2.914285714	0.32	T
chr1	2846473	T	G	intron_variant	PGA_scaffold_0.245	2840060	2875292	-	MODIFIER	yes	yes	no	0.636363636	0.045454545	0.318181818	22	2.428571429	0.340909091	G
chr1	2850808	A	G	splice_region_variant&intron_variant	PGA_scaffold_0.245	2840060	2875292	-	LOW	yes	yes	no	0.625	0.166666667	0.208333333	24	2.8	0.291666667	G
chr1	2856603	A	G	intron_variant	PGA_scaffold_0.245	2840060	2875292	-	MODIFIER	yes	yes	no	0.333333333	0.166666667	0.5	12	0.857142857	0.416666667	A
chr1	2864380	G	A	intron_variant	PGA_scaffold_0.245	2840060	2875292	-	MODIFIER	yes	yes	no	0.666666667	0.095238095	0.238095238	21	1.971428571	0.285714286	A
chr1	2867799	A	G	intron_variant	PGA_scaffold_0.245	2840060	2875292	-	MODIFIER	yes	yes	no	0.608695652	0.217391304	0.173913043	23	2.828571429	0.282608696	G
chr1	2874062	A	G	intron_variant	PGA_scaffold_0.245	2840060	2875292	-	MODIFIER	yes	yes	no	0.545454545	0.272727273	0.181818182	22	2.428571429	0.318181818	G
chr1	2876130	T	C	upstream_gene_variant	PGA_scaffold_0.245	2840060	2875292	-	MODIFIER	yes	yes	no	0.5	0.166666667	0.333333333	18	1.885714286	0.416666667	C
chr1	2883339	T	C	intron_variant	PGA_scaffold_0.246	2880014	2898367	-	MODIFIER	yes	yes	no	0.5	0.318181818	0.181818182	22	2.571428571	0.340909091	C
chr1	2887845	A	G	synonymous_variant	PGA_scaffold_0.246	2880014	2898367	-	LOW	yes	no	yes	0.222222222	0.111111111	0.666666667	27	3.571428571	0.277777778	A
chr1	2899477	T	C	upstream_gene_variant	PGA_scaffold_0.246	2880014	2898367	-	MODIFIER	yes	no	yes	0.6	0.1	0.3	10	0.714285714	0.35	C
chr1	2901053	T	C	upstream_gene_variant	PGA_scaffold_0.246	2880014	2898367	-	MODIFIER	yes	yes	yes	0.470588235	0.058823529	0.470588235	17	1.457142857	0.5	C
chr1	2906635	C	T	upstream_gene_variant	PGA_scaffold_0.247	2901687	2903734	-	MODIFIER	yes	no	yes	0.807692308	0.076923077	0.115384615	26	2.257142857	0.153846154	T
chr1	2912250	T	C	downstream_gene_variant	PGA_scaffold_0.248	2909805	2911587	+	MODIFIER	yes	no	yes	0.473684211	0.052631579	0.473684211	19	2.4	0.5	C
chr1	2915372	G	A	downstream_gene_variant	PGA_scaffold_0.248	2909805	2911587	+	MODIFIER	yes	yes	no	0.565217391	0.130434783	0.304347826	23	1.514285714	0.369565217	A
chr1	2921634	C	T	intergenic_region	evm.TU.PGA_scaffold_0.248-evm.TU.PGA_scaffold_0.249	NA	NA	NA	MODIFIER	yes	no	yes	0.461538462	0.153846154	0.384615385	13	1.057142857	0.461538462	T
chr1	2933820	C	G	intron_variant	PGA_scaffold_0.249	2932697	2937267	-	MODIFIER	yes	yes	yes	0.368421053	0.105263158	0.526315789	19	1.4	0.421052632	C
chr1	2938180	T	C	upstream_gene_variant	PGA_scaffold_0.249	2932697	2937267	-	MODIFIER	yes	no	yes	0.352941176	0.117647059	0.529411765	17	2.057142857	0.411764706	T
chr1	2944535	T	G	upstream_gene_variant	PGA_scaffold_0.250	2942317	2943920	-	MODIFIER	yes	no	yes	0.391304348	0.217391304	0.391304348	23	2.228571429	0.5	G
chr1	2946905	T	C	upstream_gene_variant	PGA_scaffold_0.250	2942317	2943920	-	MODIFIER	yes	no	yes	0.346153846	0.307692308	0.346153846	26	3.4	0.5	C
chr1	2951218	A	G	synonymous_variant	PGA_scaffold_0.251	2944124	2951766	-	LOW	yes	yes	yes	0.433333333	0.2	0.366666667	30	3.457142857	0.466666667	G
chr1	2959352	A	G	synonymous_variant	PGA_scaffold_0.252	2955567	2961673	-	LOW	yes	no	yes	0.368421053	0.263157895	0.368421053	19	2	0.5	G
chr1	2964917	T	C	missense_variant	PGA_scaffold_0.253	2964888	2965223	-	MODERATE	yes	yes	no	0.32	0.32	0.36	25	4.085714286	0.48	T
chr1	2965112	A	G	missense_variant	PGA_scaffold_0.253	2964888	2965223	-	MODERATE	yes	yes	no	0.296296296	0.296296296	0.407407407	27	3.742857143	0.444444444	A
chr1	2973785	A	G	intron_variant	PGA_scaffold_0.254	2965312	2979532	+	MODIFIER	yes	yes	yes	0.375	0.0625	0.5625	16	1.771428571	0.40625	A
chr1	2979797	A	G	downstream_gene_variant	PGA_scaffold_0.254	2965312	2979532	+	MODIFIER	yes	yes	no	0.631578947	0.052631579	0.315789474	19	1.714285714	0.342105263	G
chr1	2982174	C	G	downstream_gene_variant	PGA_scaffold_0.254	2965312	2979532	+	MODIFIER	yes	yes	yes	0.409090909	0.227272727	0.363636364	22	2.6	0.477272727	G
chr1	2988373	T	C	intergenic_region	evm.TU.PGA_scaffold_0.254-evm.TU.PGA_scaffold_0.255	NA	NA	NA	MODIFIER	yes	yes	yes	0.333333333	0.19047619	0.476190476	21	2.6	0.428571429	T
chr1	2991734	T	C	intergenic_region	evm.TU.PGA_scaffold_0.254-evm.TU.PGA_scaffold_0.255	NA	NA	NA	MODIFIER	yes	yes	no	0.304347826	0.434782609	0.260869565	23	3.485714286	0.47826087	C
chr1	2997944	A	T	upstream_gene_variant	PGA_scaffold_0.255	2998533	3002358	+	MODIFIER	yes	yes	yes	0.5	0.291666667	0.208333333	24	2.742857143	0.354166667	T
chr1	3002641	G	A	downstream_gene_variant	PGA_scaffold_0.255	2998533	3002358	+	MODIFIER	yes	no	yes	0.125	0.0625	0.8125	16	1.742857143	0.15625	G
chr1	3007317	C	G	downstream_gene_variant	PGA_scaffold_0.255	2998533	3002358	+	MODIFIER	yes	yes	no	0.52173913	0.173913043	0.304347826	23	2.628571429	0.391304348	G
chr1	3014281	A	G	intron_variant	PGA_scaffold_0.256	3010866	3025802	-	MODIFIER	yes	no	yes	0.5	0.05	0.45	20	1.685714286	0.475	G
chr1	3015205	C	T	intron_variant	PGA_scaffold_0.256	3010866	3025802	-	MODIFIER	yes	no	yes	0.538461538	0.115384615	0.346153846	26	2.342857143	0.403846154	T
chr1	3024684	A	T	missense_variant	PGA_scaffold_0.256	3010866	3025802	-	MODERATE	yes	no	yes	0.421052632	0.157894737	0.421052632	19	2.171428571	0.5	T
chr1	3025849	T	C	upstream_gene_variant	PGA_scaffold_0.256	3010866	3025802	-	MODIFIER	yes	no	yes	0.461538462	0.192307692	0.346153846	26	3.142857143	0.442307692	C
chr1	3034488	T	C	upstream_gene_variant	PGA_scaffold_0.257	3028373	3033904	-	MODIFIER	yes	no	yes	0.333333333	0.133333333	0.533333333	15	1.571428571	0.4	T
chr1	3038361	C	T	upstream_gene_variant	PGA_scaffold_0.257	3028373	3033904	-	MODIFIER	yes	no	yes	0.3125	0.125	0.5625	16	1.485714286	0.375	C
chr1	3040601	A	G	intergenic_region	evm.TU.PGA_scaffold_0.257-evm.TU.PGA_scaffold_0.259	NA	NA	NA	MODIFIER	yes	no	yes	0.4375	0.125	0.4375	16	1.714285714	0.5	G
chr1	3045175	A	T	downstream_gene_variant	PGA_scaffold_0.259	3050098	3054051	-	MODIFIER	yes	no	yes	0.3125	0.3125	0.375	16	1.857142857	0.46875	A
chr1	3051168	A	T	synonymous_variant	PGA_scaffold_0.259	3050098	3054051	-	LOW	yes	yes	no	0.391304348	0.260869565	0.347826087	23	2.742857143	0.47826087	T
chr1	3055663	G	A	upstream_gene_variant	PGA_scaffold_0.259	3050098	3054051	-	MODIFIER	yes	yes	no	0.5	0.055555556	0.444444444	18	1.628571429	0.472222222	A
chr1	3063223	C	T	upstream_gene_variant	PGA_scaffold_0.260	3057690	3061922	-	MODIFIER	yes	no	yes	0.45	0.25	0.3	20	1.742857143	0.425	T
chr1	3067446	C	G	intergenic_region	evm.TU.PGA_scaffold_0.260-evm.TU.PGA_scaffold_0.261	NA	NA	NA	MODIFIER	yes	no	yes	0.529411765	0.058823529	0.411764706	17	1.485714286	0.441176471	G
chr1	3073793	A	G	intergenic_region	evm.TU.PGA_scaffold_0.260-evm.TU.PGA_scaffold_0.261	NA	NA	NA	MODIFIER	yes	no	yes	0.142857143	0.142857143	0.714285714	7	0.828571429	0.214285714	A
chr1	3077614	A	T	upstream_gene_variant	PGA_scaffold_0.261	3080975	3081285	+	MODIFIER	yes	no	yes	0.272727273	0.090909091	0.636363636	11	1.171428571	0.318181818	A
chr1	3083101	G	T	downstream_gene_variant	PGA_scaffold_0.261	3080975	3081285	+	MODIFIER	yes	no	yes	0.473684211	0.052631579	0.473684211	19	1.742857143	0.5	T
chr1	3087784	T	C	intron_variant	PGA_scaffold_0.263	3086694	3093903	-	MODIFIER	yes	yes	no	0.375	0.166666667	0.458333333	24	2.685714286	0.458333333	T
chr1	3091796	G	A	synonymous_variant	PGA_scaffold_0.263	3086694	3093903	-	LOW	yes	yes	no	0.458333333	0.416666667	0.125	24	3.457142857	0.333333333	A
chr1	3095919	C	T	upstream_gene_variant	PGA_scaffold_0.263	3086694	3093903	-	MODIFIER	yes	yes	no	0.4375	0.0625	0.5	16	1.228571429	0.46875	C
chr1	3104588	T	A	missense_variant	PGA_scaffold_0.264	3098414	3113074	-	MODERATE	yes	no	yes	0.181818182	0.136363636	0.681818182	22	2.485714286	0.25	T
chr1	3107752	G	A	intron_variant	PGA_scaffold_0.264	3098414	3113074	-	MODIFIER	yes	no	yes	0.125	0.25	0.625	8	0.885714286	0.25	G
chr1	3112109	A	T	intron_variant	PGA_scaffold_0.264	3098414	3113074	-	MODIFIER	yes	no	yes	0.304347826	0.260869565	0.434782609	23	2.571428571	0.434782609	A
chr1	3115205	T	C	upstream_gene_variant	PGA_scaffold_0.264	3098414	3113074	-	MODIFIER	yes	no	yes	0.461538462	0.153846154	0.384615385	13	0.914285714	0.461538462	C
chr1	3124123	A	T	intron_variant	PGA_scaffold_0.265	3118917	3131896	-	MODIFIER	yes	yes	no	0.826086957	0.086956522	0.086956522	23	2.028571429	0.130434783	T
chr1	3129295	A	G	intron_variant	PGA_scaffold_0.265	3118917	3131896	-	MODIFIER	yes	yes	no	0.285714286	0.047619048	0.666666667	21	2.057142857	0.30952381	A
chr1	3134648	T	G	upstream_gene_variant	PGA_scaffold_0.265	3118917	3131896	-	MODIFIER	yes	yes	no	0.666666667	0.055555556	0.277777778	18	1.6	0.305555556	G
chr1	3139043	A	G	missense_variant	PGA_scaffold_0.267	3138941	3139324	+	MODERATE	yes	yes	no	0.551724138	0.137931034	0.310344828	29	3.428571429	0.379310345	G
chr1	3149849	A	T	upstream_gene_variant	PGA_scaffold_0.270	3153394	3157726	+	MODIFIER	yes	yes	no	0.555555556	0.055555556	0.388888889	18	1.885714286	0.416666667	T
chr1	3154073	A	G	upstream_gene_variant	PGA_scaffold_0.269	3148306	3152559	-	MODIFIER	yes	no	yes	0.454545455	0.090909091	0.454545455	11	0.942857143	0.5	G
chr1	3157171	G	A	upstream_gene_variant	PGA_scaffold_0.269	3148306	3152559	-	MODIFIER	yes	no	yes	0.315789474	0.052631579	0.631578947	19	1.971428571	0.342105263	G
chr1	3162452	A	G	downstream_gene_variant	PGA_scaffold_0.270	3153394	3157726	+	MODIFIER	yes	no	yes	0.111111111	0.055555556	0.833333333	18	1.914285714	0.138888889	A
chr1	3169410	G	A	missense_variant	PGA_scaffold_0.271	3169043	3176537	+	MODERATE	yes	no	yes	0.266666667	0.233333333	0.5	30	4.2	0.383333333	G
chr1	3173712	C	T	intron_variant	PGA_scaffold_0.271	3169043	3176537	+	MODIFIER	yes	no	yes	0.315789474	0.263157895	0.421052632	19	1.885714286	0.447368421	C
chr1	3178494	T	G	downstream_gene_variant	PGA_scaffold_0.271	3169043	3176537	+	MODIFIER	yes	no	yes	0.62962963	0.111111111	0.259259259	27	2.542857143	0.314814815	G
chr1	3182782	G	A	intergenic_region	evm.TU.PGA_scaffold_0.271-evm.TU.PGA_scaffold_0.273	NA	NA	NA	MODIFIER	yes	no	yes	0.470588235	0.058823529	0.470588235	17	2.371428571	0.5	A
chr1	3189105	G	A	intergenic_region	evm.TU.PGA_scaffold_0.271-evm.TU.PGA_scaffold_0.273	NA	NA	NA	MODIFIER	yes	no	yes	0.5	0.083333333	0.416666667	24	2.314285714	0.458333333	A
chr1	3190786	C	T	intergenic_region	evm.TU.PGA_scaffold_0.271-evm.TU.PGA_scaffold_0.273	NA	NA	NA	MODIFIER	yes	yes	yes	0.125	0.0625	0.8125	16	1.485714286	0.15625	C
chr1	3198512	C	T	intergenic_region	evm.TU.PGA_scaffold_0.271-evm.TU.PGA_scaffold_0.273	NA	NA	NA	MODIFIER	yes	yes	yes	0.111111111	0.111111111	0.777777778	18	2.028571429	0.166666667	C
chr1	3201888	T	A	intergenic_region	evm.TU.PGA_scaffold_0.271-evm.TU.PGA_scaffold_0.273	NA	NA	NA	MODIFIER	yes	no	yes	0.470588235	0.058823529	0.470588235	17	1.857142857	0.5	A
chr1	3206852	A	T	intergenic_region	evm.TU.PGA_scaffold_0.271-evm.TU.PGA_scaffold_0.273	NA	NA	NA	MODIFIER	yes	no	yes	0.5	0.076923077	0.423076923	26	3.085714286	0.461538462	T
chr1	3213959	A	G	intergenic_region	evm.TU.PGA_scaffold_0.271-evm.TU.PGA_scaffold_0.273	NA	NA	NA	MODIFIER	yes	yes	yes	0.3	0.1	0.6	10	1	0.35	A
chr1	3219348	C	T	intergenic_region	evm.TU.PGA_scaffold_0.271-evm.TU.PGA_scaffold_0.273	NA	NA	NA	MODIFIER	yes	yes	yes	0.105263158	0.105263158	0.789473684	19	1.628571429	0.157894737	C
chr1	3222968	T	C	intergenic_region	evm.TU.PGA_scaffold_0.271-evm.TU.PGA_scaffold_0.273	NA	NA	NA	MODIFIER	yes	yes	yes	0.4	0.2	0.4	5	1.114285714	0.5	C
chr1	3227474	C	T	intergenic_region	evm.TU.PGA_scaffold_0.271-evm.TU.PGA_scaffold_0.273	NA	NA	NA	MODIFIER	yes	no	yes	0.56	0.12	0.32	25	2.314285714	0.38	T
chr1	3231942	G	A	intergenic_region	evm.TU.PGA_scaffold_0.271-evm.TU.PGA_scaffold_0.273	NA	NA	NA	MODIFIER	yes	yes	no	0.375	0.291666667	0.333333333	24	3.314285714	0.479166667	A
chr1	3236392	T	A	intergenic_region	evm.TU.PGA_scaffold_0.271-evm.TU.PGA_scaffold_0.273	NA	NA	NA	MODIFIER	yes	no	yes	0.45	0.1	0.45	20	2.142857143	0.5	A
chr1	3244651	G	A	intergenic_region	evm.TU.PGA_scaffold_0.271-evm.TU.PGA_scaffold_0.273	NA	NA	NA	MODIFIER	yes	no	yes	0.384615385	0.076923077	0.538461538	13	1.428571429	0.423076923	G
chr1	3245645	C	G	intergenic_region	evm.TU.PGA_scaffold_0.271-evm.TU.PGA_scaffold_0.273	NA	NA	NA	MODIFIER	yes	no	yes	0.416666667	0.166666667	0.416666667	24	2.4	0.5	G
chr1	3253445	A	T	intergenic_region	evm.TU.PGA_scaffold_0.271-evm.TU.PGA_scaffold_0.273	NA	NA	NA	MODIFIER	yes	no	yes	0.157894737	0.052631579	0.789473684	19	2.428571429	0.184210526	A
chr1	3255607	G	C	intergenic_region	evm.TU.PGA_scaffold_0.271-evm.TU.PGA_scaffold_0.273	NA	NA	NA	MODIFIER	yes	yes	no	0.791666667	0.125	0.083333333	24	2.371428571	0.145833333	C
chr1	3268031	T	C	upstream_gene_variant	PGA_scaffold_0.273	3268190	3271072	+	MODIFIER	yes	yes	no	0.636363636	0.090909091	0.272727273	22	1.714285714	0.318181818	C
chr1	3274738	C	A	downstream_gene_variant	PGA_scaffold_0.273	3268190	3271072	+	MODIFIER	yes	yes	no	0.736842105	0.052631579	0.210526316	19	1.371428571	0.236842105	A
chr1	3279524	C	A	downstream_gene_variant	PGA_scaffold_0.276	3281408	3289208	-	MODIFIER	yes	no	yes	0.333333333	0.333333333	0.333333333	24	2.8	0.5	A
chr1	3281470	C	G	upstream_gene_variant	PGA_scaffold_0.275	3275173	3281345	-	MODIFIER	yes	no	yes	0.380952381	0.238095238	0.380952381	21	1.828571429	0.5	G
chr1	3285274	A	T	upstream_gene_variant	PGA_scaffold_0.275	3275173	3281345	-	MODIFIER	yes	yes	no	0.666666667	0.083333333	0.25	12	1.228571429	0.291666667	T
chr1	3353139	G	C	downstream_gene_variant	PGA_scaffold_0.284	3350137	3352412	+	MODIFIER	yes	no	yes	0.375	0.3125	0.3125	16	2.085714286	0.46875	C
chr1	3429893	C	G	intron_variant	PGA_scaffold_0.289	3425294	3437234	-	MODIFIER	yes	no	yes	0.5	0.277777778	0.222222222	18	1.942857143	0.361111111	G
chr1	3433287	A	G	intron_variant	PGA_scaffold_0.289	3425294	3437234	-	MODIFIER	yes	no	yes	0.5	0.166666667	0.333333333	24	3.142857143	0.416666667	G
chr1	3437563	A	G	upstream_gene_variant	PGA_scaffold_0.289	3425294	3437234	-	MODIFIER	yes	no	yes	0.36	0.12	0.52	25	2.4	0.42	A
chr1	3459403	A	G	upstream_gene_variant	PGA_scaffold_0.292	3463065	3472510	+	MODIFIER	yes	no	yes	0.833333333	0.055555556	0.111111111	18	1.6	0.138888889	G
chr1	3463854	A	C	intron_variant	PGA_scaffold_0.292	3463065	3472510	+	MODIFIER	yes	no	yes	0.5	0.272727273	0.227272727	22	2.514285714	0.363636364	C
chr1	3475941	A	T	downstream_gene_variant	PGA_scaffold_0.292	3463065	3472510	+	MODIFIER	yes	no	yes	0.260869565	0.260869565	0.47826087	23	3.2	0.391304348	A
chr1	3484013	A	G	upstream_gene_variant	PGA_scaffold_0.293	3486912	3510137	+	MODIFIER	yes	no	yes	0.038461538	0.115384615	0.846153846	26	3.285714286	0.096153846	A
chr1	3489049	A	T	intron_variant	PGA_scaffold_0.293	3486912	3510137	+	MODIFIER	yes	no	yes	0.043478261	0.086956522	0.869565217	23	3.114285714	0.086956522	A
chr1	3494999	A	G	intron_variant	PGA_scaffold_0.293	3486912	3510137	+	MODIFIER	yes	no	yes	0.095238095	0.095238095	0.80952381	21	1.942857143	0.142857143	A
chr1	3503637	A	G	intron_variant	PGA_scaffold_0.293	3486912	3510137	+	MODIFIER	yes	no	yes	0.782608696	0.086956522	0.130434783	23	1.971428571	0.173913043	G
chr1	3512235	A	G	upstream_gene_variant	PGA_scaffold_0.294	3510608	3510958	-	MODIFIER	yes	no	yes	0.375	0.291666667	0.333333333	24	3.228571429	0.479166667	G
chr1	3516500	A	G	intron_variant	PGA_scaffold_0.295	3511560	3583980	-	MODIFIER	yes	no	yes	0.357142857	0.285714286	0.357142857	28	3.714285714	0.5	G
chr1	3521128	T	C	intron_variant	PGA_scaffold_0.295	3511560	3583980	-	MODIFIER	yes	no	yes	0.434782609	0.173913043	0.391304348	23	1.742857143	0.47826087	C
chr1	3525693	C	T	intron_variant	PGA_scaffold_0.295	3511560	3583980	-	MODIFIER	yes	no	yes	0.88	0.04	0.08	25	2.685714286	0.1	T
chr1	3536824	C	G	intron_variant	PGA_scaffold_0.295	3511560	3583980	-	MODIFIER	yes	no	yes	0.6	0.15	0.25	20	2.142857143	0.325	G
chr1	3575858	T	G	intron_variant	PGA_scaffold_0.295	3511560	3583980	-	MODIFIER	yes	no	yes	0.571428571	0.142857143	0.285714286	7	0.857142857	0.357142857	G
chr1	3583966	G	T	synonymous_variant	PGA_scaffold_0.295	3511560	3583980	-	LOW	yes	no	yes	0.85	0.1	0.05	20	1.685714286	0.1	T
chr1	3587509	A	G	upstream_gene_variant	PGA_scaffold_0.295	3511560	3583980	-	MODIFIER	yes	no	yes	0.666666667	0.25	0.083333333	12	0.971428571	0.208333333	G
chr1	3616135	T	C	upstream_gene_variant	PGA_scaffold_0.301	3617532	3618839	+	MODIFIER	yes	no	yes	0.611111111	0.055555556	0.333333333	18	1.428571429	0.361111111	C
chr1	3629143	C	T	downstream_gene_variant	PGA_scaffold_0.302	3625248	3626621	+	MODIFIER	yes	no	yes	0.235294118	0.058823529	0.705882353	17	1.685714286	0.264705882	C
chr1	3634495	C	T	intron_variant	PGA_scaffold_0.303	3627479	3637685	-	MODIFIER	yes	no	yes	0.307692308	0.153846154	0.538461538	13	1.714285714	0.384615385	C
chr1	3637981	C	G	upstream_gene_variant	PGA_scaffold_0.303	3627479	3637685	-	MODIFIER	yes	no	yes	0.444444444	0.111111111	0.444444444	18	1.571428571	0.5	G
chr1	3644506	T	C	intron_variant	PGA_scaffold_0.304	3640805	3650054	-	MODIFIER	yes	no	yes	0.5625	0.125	0.3125	16	1.514285714	0.375	C
chr1	3647112	A	G	intron_variant	PGA_scaffold_0.304	3640805	3650054	-	MODIFIER	yes	no	yes	0.392857143	0.107142857	0.5	28	2.857142857	0.446428571	A
chr1	3650086	A	T	upstream_gene_variant	PGA_scaffold_0.304	3640805	3650054	-	MODIFIER	yes	no	yes	0.62962963	0.185185185	0.185185185	27	3.714285714	0.277777778	T
chr1	3655083	C	G	upstream_gene_variant	PGA_scaffold_0.305	3655338	3655660	+	MODIFIER	yes	no	yes	0.454545455	0.090909091	0.454545455	22	2.228571429	0.5	G
chr1	3662220	A	T	upstream_gene_variant	PGA_scaffold_0.306	3661580	3662020	-	MODIFIER	yes	no	yes	0.555555556	0.055555556	0.388888889	18	1.571428571	0.416666667	T
chr1	3666138	T	C	synonymous_variant	PGA_scaffold_0.308	3665805	3669878	-	LOW	yes	no	yes	0.44	0.12	0.44	25	2.828571429	0.5	C
chr1	3673589	C	T	upstream_gene_variant	PGA_scaffold_0.308	3665805	3669878	-	MODIFIER	yes	no	yes	0.652173913	0.217391304	0.130434783	23	2.228571429	0.239130435	T
chr1	3675351	A	G	upstream_gene_variant	PGA_scaffold_0.309	3673651	3674974	-	MODIFIER	yes	no	yes	0.375	0.0625	0.5625	16	1.571428571	0.40625	A
chr1	3681710	A	G	intergenic_region	evm.TU.PGA_scaffold_0.309-evm.TU.PGA_scaffold_0.310	NA	NA	NA	MODIFIER	yes	no	yes	0.727272727	0.090909091	0.181818182	22	1.8	0.227272727	G
chr1	3689900	C	T	upstream_gene_variant	PGA_scaffold_0.311	3692806	3694518	+	MODIFIER	yes	no	yes	0.730769231	0.153846154	0.115384615	26	3	0.192307692	T
chr1	3693327	G	A	synonymous_variant	PGA_scaffold_0.311	3692806	3694518	+	LOW	yes	no	yes	0.407407407	0.185185185	0.407407407	27	2.885714286	0.5	A
chr1	3698615	T	C	downstream_gene_variant	PGA_scaffold_0.311	3692806	3694518	+	MODIFIER	yes	no	yes	0.47826087	0.130434783	0.391304348	23	2.657142857	0.456521739	C
chr1	3703608	G	A	intron_variant	PGA_scaffold_0.312	3696166	3707003	-	MODIFIER	yes	no	yes	0.388888889	0.388888889	0.222222222	18	2.114285714	0.416666667	A
chr1	3709706	C	A	upstream_gene_variant	PGA_scaffold_0.312	3696166	3707003	-	MODIFIER	yes	no	yes	0.764705882	0.117647059	0.117647059	17	1.2	0.176470588	A
chr1	3713395	C	G	downstream_gene_variant	PGA_scaffold_0.313	3713661	3724412	-	MODIFIER	yes	no	yes	0.545454545	0.227272727	0.227272727	22	2.514285714	0.340909091	G
chr1	3724716	A	T	upstream_gene_variant	PGA_scaffold_0.313	3713661	3724412	-	MODIFIER	yes	no	yes	0.095238095	0.047619048	0.857142857	21	2.428571429	0.119047619	A
chr1	3730901	A	G	intergenic_region	evm.TU.PGA_scaffold_0.313-evm.TU.PGA_scaffold_0.314	NA	NA	NA	MODIFIER	yes	no	yes	0.5	0.1	0.4	10	1	0.45	G
chr1	3739882	A	C	intergenic_region	evm.TU.PGA_scaffold_0.313-evm.TU.PGA_scaffold_0.314	NA	NA	NA	MODIFIER	yes	no	yes	0.578947368	0.105263158	0.315789474	19	2.228571429	0.368421053	C
chr1	3747471	A	G	intergenic_region	evm.TU.PGA_scaffold_0.313-evm.TU.PGA_scaffold_0.314	NA	NA	NA	MODIFIER	yes	no	yes	0.4	0.1	0.5	10	0.942857143	0.45	A
chr1	3751918	A	G	intergenic_region	evm.TU.PGA_scaffold_0.313-evm.TU.PGA_scaffold_0.314	NA	NA	NA	MODIFIER	yes	no	yes	0.5	0.142857143	0.357142857	14	1.2	0.428571429	G
chr1	3756907	C	T	intergenic_region	evm.TU.PGA_scaffold_0.313-evm.TU.PGA_scaffold_0.314	NA	NA	NA	MODIFIER	yes	no	yes	0.764705882	0.058823529	0.176470588	17	0.857142857	0.205882353	T
chr1	3761704	C	T	intergenic_region	evm.TU.PGA_scaffold_0.313-evm.TU.PGA_scaffold_0.314	NA	NA	NA	MODIFIER	yes	no	yes	0.428571429	0.285714286	0.285714286	7	0.828571429	0.428571429	T
chr1	3765507	G	A	intergenic_region	evm.TU.PGA_scaffold_0.313-evm.TU.PGA_scaffold_0.314	NA	NA	NA	MODIFIER	yes	no	yes	0.888888889	0.037037037	0.074074074	27	2.314285714	0.092592593	A
chr1	3778898	A	T	upstream_gene_variant	PGA_scaffold_0.315	3782049	3784705	+	MODIFIER	yes	no	yes	0.434782609	0.173913043	0.391304348	23	2.571428571	0.47826087	T
chr1	3782500	C	G	downstream_gene_variant	PGA_scaffold_0.314	3776476	3781478	+	MODIFIER	yes	no	yes	0.388888889	0.222222222	0.388888889	18	1.685714286	0.5	G
chr1	3788130	C	T	downstream_gene_variant	PGA_scaffold_0.315	3782049	3784705	+	MODIFIER	yes	no	yes	0.25	0.25	0.5	4	0.588235294	0.375	C
chr1	3794269	A	C	intergenic_region	evm.TU.PGA_scaffold_0.315-evm.TU.PGA_scaffold_0.316	NA	NA	NA	MODIFIER	yes	no	yes	0.333333333	0.066666667	0.6	15	1.542857143	0.366666667	A
chr1	3803577	T	C	intron_variant	PGA_scaffold_0.316	3803292	3820174	+	MODIFIER	yes	no	yes	0.227272727	0.272727273	0.5	22	2.457142857	0.363636364	T
chr1	3808884	T	C	intron_variant	PGA_scaffold_0.316	3803292	3820174	+	MODIFIER	yes	no	yes	0.333333333	0.083333333	0.583333333	24	3.171428571	0.375	T
chr1	3810451	A	G	intron_variant	PGA_scaffold_0.316	3803292	3820174	+	MODIFIER	yes	no	yes	0.28	0.24	0.48	25	3.114285714	0.4	A
chr1	3817576	G	C	intron_variant	PGA_scaffold_0.316	3803292	3820174	+	MODIFIER	yes	no	yes	0.473684211	0.105263158	0.421052632	19	1.685714286	0.473684211	C
chr1	3839552	C	T	intergenic_region	evm.TU.PGA_scaffold_0.318-evm.TU.PGA_scaffold_0.319	NA	NA	NA	MODIFIER	yes	no	yes	0.80952381	0.142857143	0.047619048	21	2.257142857	0.119047619	T
chr1	3873723	A	G	downstream_gene_variant	PGA_scaffold_0.321	3874534	3883387	-	MODIFIER	yes	no	yes	0.318181818	0.227272727	0.454545455	22	2.114285714	0.431818182	A
chr1	3875440	G	A	intron_variant	PGA_scaffold_0.321	3874534	3883387	-	MODIFIER	yes	no	yes	0.444444444	0.166666667	0.388888889	18	1.914285714	0.472222222	A
chr1	3880298	T	C	missense_variant	PGA_scaffold_0.321	3874534	3883387	-	MODERATE	yes	no	yes	0.363636364	0.090909091	0.545454545	22	1.971428571	0.409090909	T
chr1	3958891	C	T	downstream_gene_variant	PGA_scaffold_0.328	3962488	3969831	-	MODIFIER	yes	no	yes	0.333333333	0.133333333	0.533333333	15	1.457142857	0.4	C
chr1	3961347	T	C	downstream_gene_variant	PGA_scaffold_0.328	3962488	3969831	-	MODIFIER	yes	no	yes	0.454545455	0.136363636	0.409090909	22	2.228571429	0.477272727	C
chr1	4033971	C	G	missense_variant	PGA_scaffold_0.335	4028264	4042175	+	MODERATE	yes	no	yes	0.681818182	0.181818182	0.136363636	22	2.285714286	0.227272727	G
chr1	4035793	T	A	intron_variant	PGA_scaffold_0.335	4028264	4042175	+	MODIFIER	yes	no	yes	0.84	0.08	0.08	25	2.285714286	0.12	A
chr1	4118840	A	G	intron_variant	PGA_scaffold_0.341	4116843	4122357	-	MODIFIER	yes	no	yes	0.47826087	0.086956522	0.434782609	23	2.285714286	0.47826087	G
chr1	4121527	T	C	upstream_gene_variant	PGA_scaffold_0.342	4125765	4131060	+	MODIFIER	yes	no	yes	0.739130435	0.086956522	0.173913043	23	1.942857143	0.217391304	C
chr1	4189348	G	A	synonymous_variant	PGA_scaffold_0.348	4189093	4191168	-	LOW	yes	yes	no	0.357142857	0.214285714	0.428571429	14	1.2	0.464285714	G
chr1	4208389	T	C	upstream_gene_variant	PGA_scaffold_0.350	4210187	4210423	+	MODIFIER	yes	no	yes	0.421052632	0.157894737	0.421052632	19	1.764705882	0.5	C
chr1	4210349	T	G	missense_variant	PGA_scaffold_0.350	4210187	4210423	+	MODERATE	yes	no	yes	0.857142857	0.047619048	0.095238095	21	2.257142857	0.119047619	G
chr1	4215276	T	C	downstream_gene_variant	PGA_scaffold_0.350	4210187	4210423	+	MODIFIER	yes	no	yes	0.5	0.083333333	0.416666667	12	1.342857143	0.458333333	C
chr1	4220287	G	A	intron_variant	PGA_scaffold_0.351	4217923	4230511	-	MODIFIER	yes	no	yes	0.892857143	0.071428571	0.035714286	28	3.285714286	0.071428571	A
chr1	4230063	A	G	intron_variant	PGA_scaffold_0.351	4217923	4230511	-	MODIFIER	yes	no	yes	0.428571429	0.095238095	0.476190476	21	1.942857143	0.476190476	A
chr1	4239535	A	G	synonymous_variant	PGA_scaffold_0.353	4239497	4239763	+	LOW	yes	no	yes	0.142857143	0.047619048	0.80952381	21	1.742857143	0.166666667	A
chr1	4244027	A	G	downstream_gene_variant	PGA_scaffold_0.353	4239497	4239763	+	MODIFIER	yes	no	yes	0.5	0.083333333	0.416666667	12	1.028571429	0.458333333	G
chr1	4249103	T	C	intergenic_region	evm.TU.PGA_scaffold_0.353-evm.TU.PGA_scaffold_0.354	NA	NA	NA	MODIFIER	yes	yes	no	0.5	0.166666667	0.333333333	18	1.628571429	0.416666667	C
chr1	4252582	A	G	intergenic_region	evm.TU.PGA_scaffold_0.353-evm.TU.PGA_scaffold_0.354	NA	NA	NA	MODIFIER	yes	no	yes	0.526315789	0.052631579	0.421052632	19	1.914285714	0.447368421	G
chr1	4255903	A	T	intergenic_region	evm.TU.PGA_scaffold_0.353-evm.TU.PGA_scaffold_0.354	NA	NA	NA	MODIFIER	yes	yes	yes	0.444444444	0.055555556	0.5	18	1.314285714	0.472222222	A
chr1	4263933	G	C	downstream_gene_variant	PGA_scaffold_0.354	4261294	4262097	+	MODIFIER	yes	no	yes	0.4	0.066666667	0.533333333	15	1.457142857	0.433333333	G
chr1	4266939	A	T	downstream_gene_variant	PGA_scaffold_0.354	4261294	4262097	+	MODIFIER	yes	no	yes	0.3125	0.125	0.5625	16	1.514285714	0.375	A
chr1	4271288	T	C	intergenic_region	evm.TU.PGA_scaffold_0.354-evm.TU.PGA_scaffold_0.355	NA	NA	NA	MODIFIER	yes	no	yes	0.583333333	0.166666667	0.25	12	1.314285714	0.333333333	C
chr1	4278322	A	T	upstream_gene_variant	PGA_scaffold_0.355	4282824	4283318	+	MODIFIER	yes	no	yes	0.333333333	0.133333333	0.533333333	15	1.371428571	0.4	A
chr1	4282113	C	T	upstream_gene_variant	PGA_scaffold_0.355	4282824	4283318	+	MODIFIER	yes	no	yes	0.785714286	0.071428571	0.142857143	14	1.114285714	0.178571429	T
chr1	4285762	A	G	downstream_gene_variant	PGA_scaffold_0.355	4282824	4283318	+	MODIFIER	yes	no	yes	0.333333333	0.166666667	0.5	6	0.914285714	0.416666667	A
chr1	4292153	C	A	intergenic_region	evm.TU.PGA_scaffold_0.355-evm.TU.PGA_scaffold_0.356	NA	NA	NA	MODIFIER	yes	no	yes	0.416666667	0.166666667	0.416666667	12	1.228571429	0.5	A
chr1	4296897	G	A	intergenic_region	evm.TU.PGA_scaffold_0.355-evm.TU.PGA_scaffold_0.356	NA	NA	NA	MODIFIER	yes	no	yes	0.625	0.0625	0.3125	16	1.2	0.34375	A
chr1	4300437	A	G	downstream_gene_variant	PGA_scaffold_0.356	4303823	4304950	-	MODIFIER	yes	no	yes	0.428571429	0.285714286	0.285714286	28	3.857142857	0.428571429	G
chr1	4309182	G	A	upstream_gene_variant	PGA_scaffold_0.356	4303823	4304950	-	MODIFIER	yes	yes	yes	0.785714286	0.178571429	0.035714286	28	3.371428571	0.125	A
chr1	4313813	A	G	upstream_gene_variant	PGA_scaffold_0.358	4315989	4320824	+	MODIFIER	yes	no	yes	0.363636364	0.272727273	0.363636364	22	2.057142857	0.5	G
chr1	4318487	T	G	downstream_gene_variant	PGA_scaffold_0.359	4323144	4325453	-	MODIFIER	yes	yes	yes	0.565217391	0.086956522	0.347826087	23	2.6	0.391304348	G
chr1	4320810	C	G	missense_variant	PGA_scaffold_0.358	4315989	4320824	+	MODERATE	yes	no	yes	0.434782609	0.086956522	0.47826087	23	2.885714286	0.47826087	C
chr1	4325545	C	T	upstream_gene_variant	PGA_scaffold_0.359	4323144	4325453	-	MODIFIER	yes	yes	no	0.703703704	0.148148148	0.148148148	27	2.914285714	0.222222222	T
chr1	4334532	T	C	missense_variant	PGA_scaffold_0.360	4327527	4334940	-	MODERATE	yes	no	yes	0.428571429	0.285714286	0.285714286	21	3.085714286	0.428571429	C
chr1	4339120	A	G	upstream_gene_variant	PGA_scaffold_0.360	4327527	4334940	-	MODIFIER	yes	no	yes	0.25	0.083333333	0.666666667	12	1.2	0.291666667	A
chr1	4342166	G	T	upstream_gene_variant	PGA_scaffold_0.361	4344785	4345462	+	MODIFIER	yes	no	yes	0.375	0.25	0.375	16	1.8	0.5	T
chr1	4349331	T	G	downstream_gene_variant	PGA_scaffold_0.361	4344785	4345462	+	MODIFIER	yes	yes	no	0.333333333	0.185185185	0.481481481	27	2.714285714	0.425925926	T
chr1	4351052	T	C	intron_variant	PGA_scaffold_0.362	4347467	4364960	-	MODIFIER	yes	yes	no	0.45	0.2	0.35	20	1.885714286	0.45	C
chr1	4357875	G	C	intron_variant	PGA_scaffold_0.362	4347467	4364960	-	MODIFIER	yes	yes	no	0.321428571	0.321428571	0.357142857	28	3.057142857	0.482142857	G
chr1	4361259	C	T	synonymous_variant	PGA_scaffold_0.362	4347467	4364960	-	LOW	yes	yes	no	0.476190476	0.095238095	0.428571429	21	2.6	0.476190476	T
chr1	4374705	A	G	downstream_gene_variant	PGA_scaffold_0.363	4365194	4372100	+	MODIFIER	yes	no	yes	0.722222222	0.055555556	0.222222222	18	1.314285714	0.25	G
chr1	4377423	T	C	intergenic_region	evm.TU.PGA_scaffold_0.363-evm.TU.PGA_scaffold_0.364	NA	NA	NA	MODIFIER	yes	no	yes	0.764705882	0.058823529	0.176470588	17	1.314285714	0.205882353	C
chr1	4384626	A	T	upstream_gene_variant	PGA_scaffold_0.364	4385025	4385435	+	MODIFIER	yes	no	yes	0.5625	0.0625	0.375	16	1.257142857	0.40625	T
chr1	4388447	T	G	downstream_gene_variant	PGA_scaffold_0.364	4385025	4385435	+	MODIFIER	yes	yes	yes	0.333333333	0.296296296	0.37037037	27	2.971428571	0.481481481	T
chr1	4391405	C	T	intron_variant	PGA_scaffold_0.365	4388649	4396621	-	MODIFIER	yes	no	yes	0.037037037	0.407407407	0.555555556	27	4.285714286	0.240740741	C
chr1	4396091	T	G	intron_variant	PGA_scaffold_0.365	4388649	4396621	-	MODIFIER	yes	yes	no	0.851851852	0.074074074	0.074074074	27	3.257142857	0.111111111	G
chr1	4408778	A	T	synonymous_variant	PGA_scaffold_0.366	4408581	4408992	+	LOW	yes	no	yes	0.32	0.24	0.44	25	3.028571429	0.44	A
chr1	4411198	A	G	upstream_gene_variant	PGA_scaffold_0.367	4414262	4433779	+	MODIFIER	yes	no	yes	0.736842105	0.052631579	0.210526316	19	1.6	0.236842105	G
chr1	4419188	T	C	intron_variant	PGA_scaffold_0.367	4414262	4433779	+	MODIFIER	yes	no	yes	0.5	0.2	0.3	20	1.914285714	0.4	C
chr1	4423832	C	T	intron_variant	PGA_scaffold_0.367	4414262	4433779	+	MODIFIER	yes	no	yes	0.56	0.08	0.36	25	2.257142857	0.4	T
chr1	4426683	G	A	synonymous_variant	PGA_scaffold_0.367	4414262	4433779	+	LOW	yes	no	yes	0.5	0.208333333	0.291666667	24	3.457142857	0.395833333	A
chr1	4434318	G	C	upstream_gene_variant	PGA_scaffold_0.368	4435576	4439461	+	MODIFIER	yes	no	yes	0.470588235	0.117647059	0.411764706	17	1.857142857	0.470588235	C
chr1	4439312	G	T	intron_variant	PGA_scaffold_0.368	4435576	4439461	+	MODIFIER	yes	no	yes	0.04	0.04	0.92	25	3.142857143	0.06	G
chr1	4444839	G	A	upstream_gene_variant	PGA_scaffold_0.369	4446659	4449933	+	MODIFIER	yes	no	yes	0.636363636	0.090909091	0.272727273	11	0.885714286	0.318181818	A
chr1	4447537	C	T	synonymous_variant	PGA_scaffold_0.369	4446659	4449933	+	LOW	yes	no	yes	0.384615385	0.269230769	0.346153846	26	3.142857143	0.480769231	T
chr1	4454896	G	C	downstream_gene_variant	PGA_scaffold_0.369	4446659	4449933	+	MODIFIER	yes	yes	no	0.444444444	0.222222222	0.333333333	18	2.228571429	0.444444444	C
chr1	4457505	G	A	intron_variant	PGA_scaffold_0.370	4451725	4469299	-	MODIFIER	yes	yes	no	0.5	0.153846154	0.346153846	26	3	0.423076923	A
chr1	4464850	A	C	intron_variant	PGA_scaffold_0.370	4451725	4469299	-	MODIFIER	yes	no	yes	0.428571429	0.142857143	0.428571429	21	2.742857143	0.5	C
chr1	4468704	C	T	intron_variant	PGA_scaffold_0.370	4451725	4469299	-	MODIFIER	yes	no	yes	0.428571429	0.071428571	0.5	14	1.171428571	0.464285714	C
chr1	4474014	A	C	upstream_gene_variant	PGA_scaffold_0.370	4451725	4469299	-	MODIFIER	yes	no	yes	0.5	0.0625	0.4375	16	1.342857143	0.46875	C
chr1	4479318	C	G	intron_variant	PGA_scaffold_0.371	4477801	4496451	+	MODIFIER	yes	no	yes	0.5	0.041666667	0.458333333	24	2.571428571	0.479166667	G
chr1	4482821	T	C	intron_variant	PGA_scaffold_0.371	4477801	4496451	+	MODIFIER	yes	no	yes	0.444444444	0.111111111	0.444444444	18	1.714285714	0.5	C
chr1	4485671	T	A	intron_variant	PGA_scaffold_0.371	4477801	4496451	+	MODIFIER	yes	no	yes	0.444444444	0.111111111	0.444444444	9	0.942857143	0.5	A
chr1	4493123	T	G	intron_variant	PGA_scaffold_0.371	4477801	4496451	+	MODIFIER	yes	no	yes	0.413793103	0.137931034	0.448275862	29	3.057142857	0.482758621	T
chr1	4495339	G	A	intron_variant	PGA_scaffold_0.371	4477801	4496451	+	MODIFIER	yes	no	yes	0.4375	0.125	0.4375	16	1.914285714	0.5	A
chr1	4504411	A	T	downstream_gene_variant	PGA_scaffold_0.373	4506989	4513253	-	MODIFIER	yes	no	yes	0.375	0.208333333	0.416666667	24	2.685714286	0.479166667	A
chr1	4505326	C	T	downstream_gene_variant	PGA_scaffold_0.372	4500434	4504844	+	MODIFIER	yes	no	yes	0.428571429	0.19047619	0.380952381	21	2.4	0.476190476	T
chr1	4511848	C	T	missense_variant	PGA_scaffold_0.373	4506989	4513253	-	MODERATE	yes	no	yes	0.423076923	0.230769231	0.346153846	26	3.057142857	0.461538462	T
chr1	4516738	A	G	upstream_gene_variant	PGA_scaffold_0.373	4506989	4513253	-	MODIFIER	yes	no	yes	0.5	0.142857143	0.357142857	14	1.8	0.428571429	G
chr1	4520581	T	A	intron_variant	PGA_scaffold_0.374	4519611	4525552	+	MODIFIER	yes	no	yes	0.636363636	0.227272727	0.136363636	22	2.685714286	0.25	A
chr1	4529835	G	A	missense_variant	PGA_scaffold_0.375	4528126	4536003	+	MODERATE	yes	yes	yes	0.555555556	0.111111111	0.333333333	27	2.285714286	0.388888889	A
chr1	4532528	T	G	intron_variant	PGA_scaffold_0.375	4528126	4536003	+	MODIFIER	yes	no	yes	0.5	0.125	0.375	8	0.914285714	0.4375	G
chr1	4535922	G	A	splice_region_variant&synonymous_variant	PGA_scaffold_0.375	4528126	4536003	+	LOW	yes	no	yes	0.538461538	0.269230769	0.192307692	26	3.342857143	0.326923077	A
chr1	4540578	G	C	downstream_gene_variant	PGA_scaffold_0.375	4528126	4536003	+	MODIFIER	yes	no	yes	0.368421053	0.052631579	0.578947368	19	1.857142857	0.394736842	G
chr1	4546775	A	G	upstream_gene_variant	PGA_scaffold_0.376	4548247	4550304	+	MODIFIER	yes	no	yes	0.653846154	0.115384615	0.230769231	26	3.657142857	0.288461538	G
chr1	4550969	G	A	downstream_gene_variant	PGA_scaffold_0.376	4548247	4550304	+	MODIFIER	yes	yes	no	0.772727273	0.181818182	0.045454545	22	2.085714286	0.136363636	A
chr1	4555414	G	A	intron_variant	PGA_scaffold_0.377	4550692	4556728	-	MODIFIER	yes	yes	yes	0.142857143	0.095238095	0.761904762	21	1.914285714	0.19047619	G
chr1	4563497	G	A	downstream_gene_variant	PGA_scaffold_0.378	4563569	4563784	-	MODIFIER	yes	yes	no	0.208333333	0.083333333	0.708333333	24	3.228571429	0.25	G
chr1	4565297	G	C	upstream_gene_variant	PGA_scaffold_0.378	4563569	4563784	-	MODIFIER	yes	no	yes	0.166666667	0.333333333	0.5	6	0.742857143	0.333333333	G
chr1	4570882	A	T	upstream_gene_variant	PGA_scaffold_0.379	4567597	4568277	-	MODIFIER	yes	no	yes	0.88	0.04	0.08	25	1.6	0.1	T
chr1	4578833	C	G	missense_variant	PGA_scaffold_0.381	4578790	4579658	-	MODERATE	yes	no	yes	0.56	0.08	0.36	25	2.485714286	0.4	G
chr1	4580125	T	C	upstream_gene_variant	PGA_scaffold_0.380	4578219	4578515	-	MODIFIER	yes	no	yes	0.411764706	0.176470588	0.411764706	17	1.8	0.5	C
chr1	4588627	G	A	upstream_gene_variant	PGA_scaffold_0.382	4589775	4591360	+	MODIFIER	yes	yes	yes	0.25	0.083333333	0.666666667	12	1.371428571	0.291666667	G
chr1	4591868	A	T	downstream_gene_variant	PGA_scaffold_0.382	4589775	4591360	+	MODIFIER	yes	yes	no	0.5	0.1	0.4	10	0.971428571	0.45	T
chr1	4599861	T	A	upstream_gene_variant	PGA_scaffold_0.383	4594920	4599432	-	MODIFIER	yes	no	yes	0.333333333	0.142857143	0.523809524	21	2	0.404761905	T
chr1	4602842	G	A	upstream_gene_variant	PGA_scaffold_0.383	4594920	4599432	-	MODIFIER	yes	yes	no	0.714285714	0.071428571	0.214285714	14	1.2	0.25	A
chr1	4605968	G	T	upstream_gene_variant	PGA_scaffold_0.384	4599452	4601209	-	MODIFIER	yes	no	yes	0.235294118	0.117647059	0.647058824	17	1.542857143	0.294117647	G
chr1	4612711	T	G	downstream_gene_variant	PGA_scaffold_0.385	4615976	4621808	-	MODIFIER	yes	no	yes	0.111111111	0.055555556	0.833333333	18	1.742857143	0.138888889	T
chr1	4615925	G	T	downstream_gene_variant	PGA_scaffold_0.385	4615976	4621808	-	MODIFIER	yes	no	yes	0.84	0.08	0.08	25	2.457142857	0.12	T
chr1	4620995	T	C	missense_variant	PGA_scaffold_0.385	4615976	4621808	-	MODERATE	yes	no	yes	0.84	0.12	0.04	25	2.942857143	0.1	C
chr1	4628871	C	T	intergenic_region	evm.TU.PGA_scaffold_0.385-evm.TU.PGA_scaffold_0.386	NA	NA	NA	MODIFIER	yes	yes	no	0.678571429	0.285714286	0.035714286	28	3.371428571	0.178571429	T
chr1	4630535	T	A	intergenic_region	evm.TU.PGA_scaffold_0.385-evm.TU.PGA_scaffold_0.386	NA	NA	NA	MODIFIER	yes	no	yes	0.272727273	0.090909091	0.636363636	11	1.2	0.318181818	T
chr1	4635520	G	A	intergenic_region	evm.TU.PGA_scaffold_0.385-evm.TU.PGA_scaffold_0.386	NA	NA	NA	MODIFIER	yes	yes	no	0.631578947	0.157894737	0.210526316	19	1.457142857	0.289473684	A
chr1	4642113	G	A	intergenic_region	evm.TU.PGA_scaffold_0.385-evm.TU.PGA_scaffold_0.386	NA	NA	NA	MODIFIER	yes	yes	no	0.52	0.2	0.28	25	3.2	0.38	A
chr1	4652719	G	A	upstream_gene_variant	PGA_scaffold_0.386	4653656	4661406	+	MODIFIER	yes	yes	no	0.8	0.12	0.08	25	2.971428571	0.14	A
chr1	4662021	A	G	upstream_gene_variant	PGA_scaffold_0.387	4666686	4667546	+	MODIFIER	yes	yes	no	0.684210526	0.105263158	0.210526316	19	1.828571429	0.263157895	G
chr1	4669121	T	C	downstream_gene_variant	PGA_scaffold_0.387	4666686	4667546	+	MODIFIER	yes	yes	no	0.8125	0.125	0.0625	16	1.257142857	0.125	C
chr1	4672428	T	G	upstream_gene_variant	PGA_scaffold_0.389	4676486	4678756	+	MODIFIER	yes	no	yes	0.461538462	0.076923077	0.461538462	13	1.057142857	0.5	G
chr1	4675640	A	C	missense_variant	PGA_scaffold_0.388	4675595	4675834	-	MODERATE	yes	no	yes	0.769230769	0.076923077	0.153846154	26	3.685714286	0.192307692	C
chr1	4681236	T	A	upstream_gene_variant	PGA_scaffold_0.391	4683327	4692795	+	MODIFIER	yes	no	yes	0.1875	0.1875	0.625	16	1.914285714	0.28125	T
chr1	4692936	A	T	downstream_gene_variant	PGA_scaffold_0.391	4683327	4692795	+	MODIFIER	yes	yes	no	0.590909091	0.181818182	0.227272727	22	1.657142857	0.318181818	T
chr1	4695340	T	C	downstream_gene_variant	PGA_scaffold_0.391	4683327	4692795	+	MODIFIER	yes	yes	no	0.5	0.2	0.3	20	2.142857143	0.4	C
chr1	4704673	A	G	upstream_gene_variant	PGA_scaffold_0.392	4702025	4702258	-	MODIFIER	yes	yes	yes	0.391304348	0.130434783	0.47826087	23	2.628571429	0.456521739	A
chr1	4705884	T	C	upstream_gene_variant	PGA_scaffold_0.392	4702025	4702258	-	MODIFIER	yes	no	yes	0.272727273	0.136363636	0.590909091	22	2.2	0.340909091	T
chr1	4713622	A	G	intron_variant	PGA_scaffold_0.393	4702545	4733215	+	MODIFIER	yes	yes	no	0.739130435	0.043478261	0.217391304	23	2.2	0.239130435	G
chr1	4715072	A	G	intron_variant	PGA_scaffold_0.393	4702545	4733215	+	MODIFIER	yes	yes	no	0.740740741	0.111111111	0.148148148	27	2.942857143	0.203703704	G
chr1	4721284	T	C	intron_variant	PGA_scaffold_0.393	4702545	4733215	+	MODIFIER	yes	no	yes	0.416666667	0.166666667	0.416666667	24	3.114285714	0.5	C
chr1	4725455	C	A	intron_variant	PGA_scaffold_0.393	4702545	4733215	+	MODIFIER	yes	no	yes	0.347826087	0.304347826	0.347826087	23	2.742857143	0.5	A
chr1	4733643	C	T	synonymous_variant	PGA_scaffold_0.394	4733380	4733682	+	LOW	yes	no	yes	0.538461538	0.115384615	0.346153846	26	2.942857143	0.403846154	T
chr1	4738920	T	C	upstream_gene_variant	PGA_scaffold_0.395	4742938	4744779	+	MODIFIER	yes	no	yes	0.421052632	0.052631579	0.526315789	19	1.742857143	0.447368421	T
chr1	4744907	G	T	upstream_gene_variant	PGA_scaffold_0.396	4747162	4752227	+	MODIFIER	yes	no	yes	0.590909091	0.227272727	0.181818182	22	2.057142857	0.295454545	T
chr1	4745114	T	A	upstream_gene_variant	PGA_scaffold_0.396	4747162	4752227	+	MODIFIER	yes	no	yes	0.555555556	0.055555556	0.388888889	18	1.657142857	0.416666667	A
chr1	4750840	A	G	intron_variant	PGA_scaffold_0.396	4747162	4752227	+	MODIFIER	yes	no	yes	0.739130435	0.130434783	0.130434783	23	1.942857143	0.195652174	G
chr1	4757729	C	T	upstream_gene_variant	PGA_scaffold_0.397	4762056	4762250	+	MODIFIER	yes	no	yes	0.470588235	0.058823529	0.470588235	17	1.714285714	0.5	T
chr1	4762620	G	A	downstream_gene_variant	PGA_scaffold_0.397	4762056	4762250	+	MODIFIER	yes	no	yes	0.36	0.28	0.36	25	3.4	0.5	A
chr1	4767496	C	G	intergenic_region	evm.TU.PGA_scaffold_0.397-evm.TU.PGA_scaffold_0.399	NA	NA	NA	MODIFIER	yes	no	yes	0.315789474	0.421052632	0.263157895	19	2.657142857	0.473684211	G
chr1	4774398	T	C	intergenic_region	evm.TU.PGA_scaffold_0.397-evm.TU.PGA_scaffold_0.399	NA	NA	NA	MODIFIER	yes	yes	no	0.357142857	0.535714286	0.107142857	28	5.2	0.375	C
chr1	4784876	T	G	downstream_gene_variant	PGA_scaffold_0.400	4787705	4794127	-	MODIFIER	yes	yes	no	0.576923077	0.115384615	0.307692308	26	2.542857143	0.365384615	G
chr1	4786488	A	G	downstream_gene_variant	PGA_scaffold_0.399	4783571	4786268	+	MODIFIER	yes	no	yes	0.631578947	0.210526316	0.157894737	19	1.885714286	0.263157895	G
chr1	4796753	G	A	upstream_gene_variant	PGA_scaffold_0.400	4787705	4794127	-	MODIFIER	yes	no	yes	0.823529412	0.058823529	0.117647059	17	1.4	0.147058824	A
chr1	4803851	G	A	upstream_gene_variant	PGA_scaffold_0.401	4801402	4801733	-	MODIFIER	yes	no	yes	0.375	0.125	0.5	24	2.771428571	0.4375	G
chr1	4808543	T	C	intron_variant	PGA_scaffold_0.402	4802202	4814698	+	MODIFIER	yes	no	yes	0.347826087	0.217391304	0.434782609	23	2.914285714	0.456521739	T
chr1	4810029	T	A	intron_variant	PGA_scaffold_0.402	4802202	4814698	+	MODIFIER	yes	yes	yes	0.652173913	0.086956522	0.260869565	23	2.828571429	0.304347826	A
chr1	4817283	C	T	downstream_gene_variant	PGA_scaffold_0.402	4802202	4814698	+	MODIFIER	yes	yes	yes	0.333333333	0.095238095	0.571428571	21	1.8	0.380952381	C
chr1	4827396	A	T	upstream_gene_variant	PGA_scaffold_0.403	4823807	4824709	-	MODIFIER	yes	no	yes	0.136363636	0.136363636	0.727272727	22	3.257142857	0.204545455	A
chr1	4833029	A	T	downstream_gene_variant	PGA_scaffold_0.404	4836913	4841059	-	MODIFIER	yes	no	yes	0.454545455	0.181818182	0.363636364	22	2.457142857	0.454545455	T
chr1	4844586	A	G	upstream_gene_variant	PGA_scaffold_0.404	4836913	4841059	-	MODIFIER	yes	yes	yes	0.434782609	0.086956522	0.47826087	23	2.714285714	0.47826087	A
chr1	4856035	A	C	downstream_gene_variant	PGA_scaffold_0.406	4859259	4860888	-	MODIFIER	yes	yes	no	0.347826087	0.173913043	0.47826087	23	2.171428571	0.434782609	A
chr1	4861154	C	T	upstream_gene_variant	PGA_scaffold_0.406	4859259	4860888	-	MODIFIER	yes	no	yes	0.7	0.2	0.1	10	1	0.2	T
chr1	4868840	G	A	upstream_gene_variant	PGA_scaffold_0.407	4870273	4896469	+	MODIFIER	yes	yes	no	0.391304348	0.086956522	0.52173913	23	2.685714286	0.434782609	G
chr1	4871145	C	T	intron_variant	PGA_scaffold_0.407	4870273	4896469	+	MODIFIER	yes	yes	no	0.454545455	0.045454545	0.5	22	2.228571429	0.477272727	C
chr1	4879343	G	A	intron_variant	PGA_scaffold_0.407	4870273	4896469	+	MODIFIER	yes	yes	no	0.388888889	0.055555556	0.555555556	18	2.257142857	0.416666667	G
chr1	4880300	C	A	intron_variant	PGA_scaffold_0.407	4870273	4896469	+	MODIFIER	yes	yes	no	0.25	0.125	0.625	24	3.228571429	0.3125	C
chr1	4889310	C	A	intron_variant	PGA_scaffold_0.407	4870273	4896469	+	MODIFIER	yes	no	yes	0.5	0.125	0.375	8	0.942857143	0.4375	A
chr1	4890168	A	T	intron_variant	PGA_scaffold_0.407	4870273	4896469	+	MODIFIER	yes	yes	no	0.555555556	0.111111111	0.333333333	9	0.828571429	0.388888889	T
chr1	4895628	A	G	missense_variant	PGA_scaffold_0.407	4870273	4896469	+	MODERATE	yes	yes	yes	0.416666667	0.125	0.458333333	24	3.057142857	0.479166667	A
chr1	4902244	A	G	upstream_gene_variant	PGA_scaffold_0.409	4905893	4914141	+	MODIFIER	yes	no	yes	0.444444444	0.111111111	0.444444444	9	0.714285714	0.5	G
chr1	4907445	A	G	intron_variant	PGA_scaffold_0.409	4905893	4914141	+	MODIFIER	yes	yes	yes	0.555555556	0.055555556	0.388888889	18	1.342857143	0.416666667	G
chr1	4911080	G	A	intron_variant	PGA_scaffold_0.409	4905893	4914141	+	MODIFIER	yes	no	yes	0.571428571	0.142857143	0.285714286	14	1.885714286	0.357142857	A
chr1	4919513	G	A	missense_variant	PGA_scaffold_0.410	4919209	4926785	+	MODERATE	yes	no	yes	0.3	0.3	0.4	20	2.028571429	0.45	G
chr1	4920032	C	T	intron_variant	PGA_scaffold_0.410	4919209	4926785	+	MODIFIER	yes	no	yes	0.454545455	0.227272727	0.318181818	22	2.542857143	0.431818182	T
chr1	4928385	T	A	downstream_gene_variant	PGA_scaffold_0.410	4919209	4926785	+	MODIFIER	yes	yes	no	0.37037037	0.222222222	0.407407407	27	3.6	0.481481481	T
chr1	4934137	T	C	upstream_gene_variant	PGA_scaffold_0.411	4927617	4932461	-	MODIFIER	yes	no	yes	0.5	0.25	0.25	24	2.342857143	0.375	C
chr1	4938011	C	T	upstream_gene_variant	PGA_scaffold_0.412	4934672	4935900	-	MODIFIER	yes	yes	yes	0.523809524	0.047619048	0.428571429	21	1.685714286	0.452380952	T
chr1	4944256	T	C	upstream_gene_variant	PGA_scaffold_0.413	4941947	4942501	-	MODIFIER	yes	yes	no	0.357142857	0.214285714	0.428571429	14	1.457142857	0.464285714	T
chr1	4948887	C	T	intergenic_region	evm.TU.PGA_scaffold_0.413-evm.TU.PGA_scaffold_0.414	NA	NA	NA	MODIFIER	yes	yes	no	0.416666667	0.125	0.458333333	24	2.428571429	0.479166667	C
chr1	4952405	T	G	intergenic_region	evm.TU.PGA_scaffold_0.413-evm.TU.PGA_scaffold_0.414	NA	NA	NA	MODIFIER	yes	yes	no	0.65	0.1	0.25	20	1.742857143	0.3	G
chr1	4956585	C	T	upstream_gene_variant	PGA_scaffold_0.414	4961581	4965851	+	MODIFIER	yes	no	yes	0.5	0.321428571	0.178571429	28	3.457142857	0.339285714	T
chr1	4960009	T	C	upstream_gene_variant	PGA_scaffold_0.414	4961581	4965851	+	MODIFIER	yes	yes	yes	0.166666667	0.083333333	0.75	12	1.057142857	0.208333333	T
chr1	4967597	A	G	downstream_gene_variant	PGA_scaffold_0.414	4961581	4965851	+	MODIFIER	yes	no	yes	0.434782609	0.304347826	0.260869565	23	2.714285714	0.413043478	G
chr1	4973955	A	G	upstream_gene_variant	PGA_scaffold_0.415	4967022	4968956	-	MODIFIER	yes	no	yes	0.454545455	0.136363636	0.409090909	22	2.114285714	0.477272727	G
chr1	4980434	T	C	intron_variant	PGA_scaffold_0.416	4979539	4982943	+	MODIFIER	yes	no	yes	0.576923077	0.038461538	0.384615385	26	2.485714286	0.403846154	C
chr1	4986250	C	T	upstream_gene_variant	PGA_scaffold_0.417	4986751	4990772	+	MODIFIER	yes	yes	no	0.4	0.2	0.4	25	2.257142857	0.5	T
chr1	4991626	A	C	downstream_gene_variant	PGA_scaffold_0.417	4986751	4990772	+	MODIFIER	yes	yes	yes	0.533333333	0.066666667	0.4	15	1.485714286	0.433333333	C
chr1	4995904	G	C	upstream_gene_variant	PGA_scaffold_0.418	4996921	4997997	+	MODIFIER	yes	no	yes	0.296296296	0.296296296	0.407407407	27	3.428571429	0.444444444	G
chr1	5007948	A	T	synonymous_variant	PGA_scaffold_0.419	5006188	5009967	+	LOW	yes	no	yes	0.384615385	0.269230769	0.346153846	26	3.8	0.480769231	T
chr1	5010807	A	G	downstream_gene_variant	PGA_scaffold_0.419	5006188	5009967	+	MODIFIER	yes	no	yes	0.214285714	0.071428571	0.714285714	14	1.2	0.25	A
chr1	5019066	C	T	downstream_gene_variant	PGA_scaffold_0.421	5021793	5033805	-	MODIFIER	yes	no	yes	0.166666667	0.083333333	0.75	12	1.228571429	0.208333333	C
chr1	5020237	T	C	downstream_gene_variant	PGA_scaffold_0.421	5021793	5033805	-	MODIFIER	yes	no	yes	0.041666667	0.125	0.833333333	24	2.971428571	0.104166667	T
chr1	5029595	T	G	intron_variant	PGA_scaffold_0.421	5021793	5033805	-	MODIFIER	yes	no	yes	0.285714286	0.095238095	0.619047619	21	2.2	0.333333333	T
chr1	5033816	G	A	upstream_gene_variant	PGA_scaffold_0.421	5021793	5033805	-	MODIFIER	yes	no	yes	0.269230769	0.230769231	0.5	26	2.971428571	0.384615385	G
chr1	5039159	A	G	intron_variant	PGA_scaffold_0.422	5038902	5042391	-	MODIFIER	yes	no	yes	0.357142857	0.071428571	0.571428571	14	1.771428571	0.392857143	A
chr1	5040286	T	A	downstream_gene_variant	PGA_scaffold_0.423	5044393	5050722	-	MODIFIER	yes	no	yes	0.2	0.15	0.65	20	1.657142857	0.275	T
chr1	5048434	C	T	downstream_gene_variant	PGA_scaffold_0.424	5052767	5083487	-	MODIFIER	yes	yes	yes	0.434782609	0.173913043	0.391304348	23	2.485714286	0.47826087	T
chr1	5054479	T	G	upstream_gene_variant	PGA_scaffold_0.423	5044393	5050722	-	MODIFIER	yes	yes	no	0.464285714	0.178571429	0.357142857	28	3.714285714	0.446428571	G
chr1	5056633	G	A	intron_variant	PGA_scaffold_0.424	5052767	5083487	-	MODIFIER	yes	no	yes	0.380952381	0.238095238	0.380952381	21	2.057142857	0.5	A
chr1	5063421	T	C	intron_variant	PGA_scaffold_0.424	5052767	5083487	-	MODIFIER	yes	no	yes	0.428571429	0.095238095	0.476190476	21	2.371428571	0.476190476	T
chr1	5069840	G	T	intron_variant	PGA_scaffold_0.424	5052767	5083487	-	MODIFIER	yes	no	yes	0.4	0.12	0.48	25	2.914285714	0.46	G
chr1	5070576	A	G	intron_variant	PGA_scaffold_0.424	5052767	5083487	-	MODIFIER	yes	no	yes	0.347826087	0.173913043	0.47826087	23	3.114285714	0.434782609	A
chr1	5078850	C	A	intron_variant	PGA_scaffold_0.424	5052767	5083487	-	MODIFIER	yes	no	yes	0.315789474	0.315789474	0.368421053	19	2.342857143	0.473684211	C
chr1	5080805	G	A	downstream_gene_variant	PGA_scaffold_0.425	5085204	5093992	-	MODIFIER	yes	yes	no	0.464285714	0.214285714	0.321428571	28	3.228571429	0.428571429	A
chr1	5089590	G	A	downstream_gene_variant	PGA_scaffold_0.426	5094154	5094399	-	MODIFIER	yes	no	yes	0.619047619	0.19047619	0.19047619	21	2.114285714	0.285714286	A
chr1	5090701	A	G	downstream_gene_variant	PGA_scaffold_0.426	5094154	5094399	-	MODIFIER	yes	yes	yes	0.291666667	0.25	0.458333333	24	3.057142857	0.416666667	A
chr1	5098065	C	G	upstream_gene_variant	PGA_scaffold_0.425	5085204	5093992	-	MODIFIER	yes	yes	no	0.388888889	0.166666667	0.444444444	18	1.742857143	0.472222222	C
chr1	5101567	C	G	splice_region_variant&intron_variant	PGA_scaffold_0.428	5100548	5105519	-	LOW	yes	no	yes	0.35	0.35	0.3	20	1.942857143	0.475	G
chr1	5109856	A	G	upstream_gene_variant	PGA_scaffold_0.428	5100548	5105519	-	MODIFIER	yes	no	yes	0.454545455	0.272727273	0.272727273	22	2.514285714	0.409090909	G
chr1	5110646	A	T	splice_region_variant&intron_variant	PGA_scaffold_0.429	5109087	5112552	+	LOW	yes	yes	no	0.357142857	0.357142857	0.285714286	28	4.057142857	0.464285714	T
chr1	5115244	T	C	downstream_gene_variant	PGA_scaffold_0.429	5109087	5112552	+	MODIFIER	yes	no	yes	0.363636364	0.181818182	0.454545455	11	1.057142857	0.454545455	T
chr1	5120162	A	C	upstream_gene_variant	PGA_scaffold_0.430	5123900	5125313	+	MODIFIER	yes	yes	no	0.576923077	0.192307692	0.230769231	26	3.147058824	0.326923077	C
chr1	5128831	C	G	missense_variant	PGA_scaffold_0.431	5128810	5134336	-	MODERATE	yes	yes	yes	0.416666667	0.041666667	0.541666667	24	2.6	0.4375	C
chr1	5132925	G	C	missense_variant	PGA_scaffold_0.431	5128810	5134336	-	MODERATE	yes	no	yes	0.428571429	0.142857143	0.428571429	21	1.828571429	0.5	C
chr1	5138859	C	T	upstream_gene_variant	PGA_scaffold_0.431	5128810	5134336	-	MODIFIER	yes	yes	yes	0.411764706	0.176470588	0.411764706	17	1.514285714	0.5	T
chr1	5140404	G	A	upstream_gene_variant	PGA_scaffold_0.432	5140615	5142357	+	MODIFIER	yes	no	yes	0.4375	0.0625	0.5	16	1.4	0.46875	G
chr1	5146834	G	A	upstream_gene_variant	PGA_scaffold_0.435	5151003	5156032	+	MODIFIER	yes	yes	no	0.666666667	0.047619048	0.285714286	21	2.257142857	0.30952381	A
chr1	5151822	T	G	missense_variant	PGA_scaffold_0.435	5151003	5156032	+	MODERATE	yes	yes	no	0.47826087	0.260869565	0.260869565	23	3.828571429	0.391304348	G
chr1	5156544	C	T	downstream_gene_variant	PGA_scaffold_0.435	5151003	5156032	+	MODIFIER	yes	yes	yes	0.411764706	0.117647059	0.470588235	17	1.457142857	0.470588235	C
chr1	5161459	G	A	intron_variant	PGA_scaffold_0.436	5157254	5166751	-	MODIFIER	yes	yes	no	0.72	0.12	0.16	25	3.228571429	0.22	A
chr1	5168134	G	T	upstream_gene_variant	PGA_scaffold_0.436	5157254	5166751	-	MODIFIER	yes	no	yes	0.52173913	0.086956522	0.391304348	23	2.6	0.434782609	T
chr1	5174088	T	G	downstream_gene_variant	PGA_scaffold_0.437	5174360	5176332	-	MODIFIER	yes	yes	yes	0.32	0.36	0.32	25	3.514285714	0.5	G
chr1	5175180	C	T	missense_variant	PGA_scaffold_0.437	5174360	5176332	-	MODERATE	yes	yes	yes	0.285714286	0.428571429	0.285714286	28	3.657142857	0.5	T
chr1	5184022	T	C	upstream_gene_variant	PGA_scaffold_0.438	5178476	5181372	-	MODIFIER	yes	no	yes	0.611111111	0.111111111	0.277777778	18	1.676470588	0.333333333	C
chr1	5187666	A	G	downstream_gene_variant	PGA_scaffold_0.439	5190324	5198296	-	MODIFIER	yes	no	yes	0.5	0.15	0.35	20	1.485714286	0.425	G
chr1	5190485	A	G	synonymous_variant	PGA_scaffold_0.439	5190324	5198296	-	LOW	yes	no	yes	0.3	0.15	0.55	20	1.942857143	0.375	A
chr1	5195755	G	A	intron_variant	PGA_scaffold_0.439	5190324	5198296	-	MODIFIER	yes	no	yes	0.4	0.1	0.5	10	0.970588235	0.45	G
chr1	5202044	C	T	upstream_gene_variant	PGA_scaffold_0.439	5190324	5198296	-	MODIFIER	yes	no	yes	0.4	0.2	0.4	20	2.657142857	0.5	T
chr1	5208570	T	A	intron_variant	PGA_scaffold_0.440	5208220	5210451	-	MODIFIER	yes	no	yes	0.25	0.208333333	0.541666667	24	3.542857143	0.354166667	T
chr1	5214912	G	A	upstream_gene_variant	PGA_scaffold_0.440	5208220	5210451	-	MODIFIER	yes	no	yes	0.2	0.3	0.5	10	1.285714286	0.35	G
chr1	5216487	A	G	synonymous_variant	PGA_scaffold_0.441	5216436	5218133	-	LOW	yes	no	yes	0.407407407	0.222222222	0.37037037	27	3.742857143	0.481481481	G
chr1	5225771	G	A	upstream_gene_variant	PGA_scaffold_0.442	5230379	5234533	+	MODIFIER	yes	no	yes	0.785714286	0.071428571	0.142857143	14	1.057142857	0.178571429	A
chr1	5234217	T	C	intron_variant	PGA_scaffold_0.442	5230379	5234533	+	MODIFIER	yes	no	yes	0.434782609	0.173913043	0.391304348	23	2.285714286	0.47826087	C
chr1	5237335	G	T	downstream_gene_variant	PGA_scaffold_0.442	5230379	5234533	+	MODIFIER	yes	no	yes	0.333333333	0.166666667	0.5	6	0.571428571	0.416666667	G
chr1	5240706	A	G	intergenic_region	evm.TU.PGA_scaffold_0.442-evm.TU.PGA_scaffold_0.443	NA	NA	NA	MODIFIER	yes	yes	yes	0.416666667	0.208333333	0.375	24	2.485714286	0.479166667	G
chr1	5246769	A	G	intergenic_region	evm.TU.PGA_scaffold_0.442-evm.TU.PGA_scaffold_0.443	NA	NA	NA	MODIFIER	yes	no	yes	0.4	0.1	0.5	10	1.085714286	0.45	A
chr1	5254525	G	A	intergenic_region	evm.TU.PGA_scaffold_0.442-evm.TU.PGA_scaffold_0.443	NA	NA	NA	MODIFIER	yes	yes	no	0.6	0.1	0.3	10	0.8	0.35	A
chr1	5259632	C	T	intergenic_region	evm.TU.PGA_scaffold_0.442-evm.TU.PGA_scaffold_0.443	NA	NA	NA	MODIFIER	yes	yes	yes	0.409090909	0.181818182	0.409090909	22	2.314285714	0.5	T
chr1	5260115	T	G	intergenic_region	evm.TU.PGA_scaffold_0.442-evm.TU.PGA_scaffold_0.443	NA	NA	NA	MODIFIER	yes	no	yes	0.384615385	0.076923077	0.538461538	13	1.085714286	0.423076923	T
chr1	5269960	G	C	intergenic_region	evm.TU.PGA_scaffold_0.442-evm.TU.PGA_scaffold_0.443	NA	NA	NA	MODIFIER	yes	no	yes	0.3	0.15	0.55	20	1.914285714	0.375	G
chr1	5272388	T	G	upstream_gene_variant	PGA_scaffold_0.443	5275920	5312379	+	MODIFIER	yes	yes	no	0.583333333	0.083333333	0.333333333	12	1.485714286	0.375	G
chr1	5277434	A	G	intron_variant	PGA_scaffold_0.443	5275920	5312379	+	MODIFIER	yes	yes	yes	0.473684211	0.052631579	0.473684211	19	2.342857143	0.5	G
chr1	5322757	T	C	intergenic_region	evm.TU.PGA_scaffold_0.443-evm.TU.PGA_scaffold_0.444	NA	NA	NA	MODIFIER	yes	no	yes	0.75	0.083333333	0.166666667	24	1.971428571	0.208333333	C
chr1	5331335	G	A	intergenic_region	evm.TU.PGA_scaffold_0.443-evm.TU.PGA_scaffold_0.444	NA	NA	NA	MODIFIER	yes	no	yes	0.470588235	0.176470588	0.352941176	17	1.771428571	0.441176471	A
chr1	5339869	A	C	intergenic_region	evm.TU.PGA_scaffold_0.443-evm.TU.PGA_scaffold_0.444	NA	NA	NA	MODIFIER	yes	no	yes	0.266666667	0.066666667	0.666666667	15	1.742857143	0.3	A
chr1	5431245	C	G	intergenic_region	evm.TU.PGA_scaffold_0.451-evm.TU.PGA_scaffold_0.452	NA	NA	NA	MODIFIER	yes	yes	no	0.2	0.2	0.6	20	2.257142857	0.3	C
chr1	5544143	C	T	downstream_gene_variant	PGA_scaffold_0.460	5492005	5540968	+	MODIFIER	yes	no	yes	0.15	0.2	0.65	20	3.057142857	0.25	C
chr1	5547459	A	G	downstream_gene_variant	PGA_scaffold_0.461	5542007	5545628	+	MODIFIER	yes	no	yes	0.772727273	0.090909091	0.136363636	22	2.028571429	0.181818182	G
chr1	5553042	G	A	intergenic_region	evm.TU.PGA_scaffold_0.461-evm.TU.PGA_scaffold_0.462	NA	NA	NA	MODIFIER	yes	no	yes	0.590909091	0.090909091	0.318181818	22	1.857142857	0.363636364	A
chr1	5555179	C	T	intergenic_region	evm.TU.PGA_scaffold_0.461-evm.TU.PGA_scaffold_0.462	NA	NA	NA	MODIFIER	yes	no	yes	0.043478261	0.043478261	0.913043478	23	2.4	0.065217391	C
chr1	5609119	C	T	intergenic_region	evm.TU.PGA_scaffold_0.465-evm.TU.PGA_scaffold_0.468	NA	NA	NA	MODIFIER	yes	no	yes	0.375	0.25	0.375	24	2.542857143	0.5	T
chr1	5646019	T	C	synonymous_variant	PGA_scaffold_0.469	5630870	5646154	+	LOW	yes	no	yes	0.333333333	0.083333333	0.583333333	12	1.485714286	0.375	T
chr1	5651648	C	T	intron_variant	PGA_scaffold_0.470	5649519	5657490	+	MODIFIER	yes	no	yes	0.315789474	0.052631579	0.631578947	19	2.028571429	0.342105263	C
chr1	5658922	A	C	upstream_gene_variant	PGA_scaffold_0.471	5661828	5663162	+	MODIFIER	yes	no	yes	0.214285714	0.071428571	0.714285714	14	1.085714286	0.25	A
chr1	5674812	T	C	upstream_gene_variant	PGA_scaffold_0.472	5669134	5673061	-	MODIFIER	yes	no	yes	0.6875	0.0625	0.25	16	1.088235294	0.28125	C
chr1	5679037	T	C	upstream_gene_variant	PGA_scaffold_0.473	5680206	5691286	+	MODIFIER	yes	no	yes	0.473684211	0.105263158	0.421052632	19	2.342857143	0.473684211	C
chr1	5682741	G	A	intron_variant	PGA_scaffold_0.473	5680206	5691286	+	MODIFIER	yes	no	yes	0.25	0.45	0.3	20	2.6	0.475	G
chr1	5689085	T	A	intron_variant	PGA_scaffold_0.473	5680206	5691286	+	MODIFIER	yes	no	yes	0.375	0.166666667	0.458333333	24	2.742857143	0.458333333	T
chr1	5690504	T	C	synonymous_variant	PGA_scaffold_0.473	5680206	5691286	+	LOW	yes	no	yes	0.307692308	0.153846154	0.538461538	26	3.628571429	0.384615385	T
chr1	5695795	A	G	downstream_gene_variant	PGA_scaffold_0.473	5680206	5691286	+	MODIFIER	yes	no	yes	0.684210526	0.052631579	0.263157895	19	1.657142857	0.289473684	G
chr1	5703237	T	C	upstream_gene_variant	PGA_scaffold_0.474	5697150	5701797	-	MODIFIER	yes	no	yes	0.666666667	0.066666667	0.266666667	15	1.342857143	0.3	C
chr1	5707958	T	G	intron_variant	PGA_scaffold_0.475	5707737	5718934	+	MODIFIER	yes	no	yes	0.214285714	0.107142857	0.678571429	28	3.2	0.267857143	T
chr1	5710350	C	T	intron_variant	PGA_scaffold_0.475	5707737	5718934	+	MODIFIER	yes	no	yes	0.227272727	0.136363636	0.636363636	22	2.742857143	0.295454545	C
chr1	5718481	T	C	synonymous_variant	PGA_scaffold_0.475	5707737	5718934	+	LOW	yes	no	yes	0.434782609	0.130434783	0.434782609	23	2.571428571	0.5	C
chr1	5721046	C	T	upstream_gene_variant	PGA_scaffold_0.476	5722481	5732874	+	MODIFIER	yes	no	yes	0.416666667	0.083333333	0.5	12	0.971428571	0.458333333	C
chr1	5725480	G	T	intron_variant	PGA_scaffold_0.476	5722481	5732874	+	MODIFIER	yes	yes	yes	0.352941176	0.117647059	0.529411765	17	1.685714286	0.411764706	G
chr1	5732663	A	G	upstream_gene_variant	PGA_scaffold_0.477	5736740	5744602	+	MODIFIER	yes	yes	no	0.5	0.25	0.25	12	1.685714286	0.375	G
chr1	5739628	G	A	intron_variant	PGA_scaffold_0.477	5736740	5744602	+	MODIFIER	yes	yes	yes	0.285714286	0.095238095	0.619047619	21	2.628571429	0.333333333	G
chr1	5740459	T	G	intron_variant	PGA_scaffold_0.477	5736740	5744602	+	MODIFIER	yes	yes	yes	0.285714286	0.095238095	0.619047619	21	1.971428571	0.333333333	T
chr1	5749060	A	G	downstream_gene_variant	PGA_scaffold_0.477	5736740	5744602	+	MODIFIER	yes	no	yes	0.428571429	0.071428571	0.5	14	1.085714286	0.464285714	A
chr1	5750593	A	T	synonymous_variant	PGA_scaffold_0.478	5747304	5754294	+	LOW	yes	yes	no	0.375	0.208333333	0.416666667	24	2.685714286	0.479166667	A
chr1	5757397	T	C	downstream_gene_variant	PGA_scaffold_0.478	5747304	5754294	+	MODIFIER	yes	yes	no	0.578947368	0.157894737	0.263157895	19	1.8	0.342105263	C
chr1	5764351	C	T	intron_variant	PGA_scaffold_0.479	5763325	5766840	-	MODIFIER	yes	yes	yes	0.434782609	0.086956522	0.47826087	23	2.771428571	0.47826087	C
chr1	5765100	G	C	intron_variant	PGA_scaffold_0.479	5763325	5766840	-	MODIFIER	yes	no	yes	0.52173913	0.043478261	0.434782609	23	1.914285714	0.456521739	C
chr1	5772899	C	A	upstream_gene_variant	PGA_scaffold_0.480	5777074	5783859	+	MODIFIER	yes	no	yes	0.25	0.125	0.625	16	1.4	0.3125	C
chr1	5778185	G	A	intron_variant	PGA_scaffold_0.480	5777074	5783859	+	MODIFIER	yes	no	yes	0.363636364	0.090909091	0.545454545	11	1.342857143	0.409090909	G
chr1	5782727	C	T	downstream_gene_variant	PGA_scaffold_0.481	5784136	5788233	-	MODIFIER	yes	no	yes	0.56	0.12	0.32	25	2.714285714	0.38	T
chr1	5785714	G	A	downstream_gene_variant	PGA_scaffold_0.480	5777074	5783859	+	MODIFIER	yes	no	yes	0.576923077	0.076923077	0.346153846	26	3.4	0.384615385	A
chr1	5793239	C	T	downstream_gene_variant	PGA_scaffold_0.482	5796401	5797943	-	MODIFIER	yes	yes	no	0.555555556	0.055555556	0.388888889	18	2.085714286	0.416666667	T
chr1	5798220	G	A	upstream_gene_variant	PGA_scaffold_0.482	5796401	5797943	-	MODIFIER	yes	yes	no	0.782608696	0.086956522	0.130434783	23	1.942857143	0.173913043	A
chr1	5804110	T	C	intergenic_region	evm.TU.PGA_scaffold_0.482-evm.TU.PGA_scaffold_0.483	NA	NA	NA	MODIFIER	yes	yes	yes	0.461538462	0.153846154	0.384615385	13	1.057142857	0.461538462	C
chr1	5808176	T	C	upstream_gene_variant	PGA_scaffold_0.483	5810257	5814910	+	MODIFIER	yes	no	yes	0.4	0.15	0.45	20	1.914285714	0.475	T
chr1	5810565	C	G	synonymous_variant	PGA_scaffold_0.483	5810257	5814910	+	LOW	yes	no	yes	0.481481481	0.222222222	0.296296296	27	3.142857143	0.407407407	G
chr1	5818787	C	T	downstream_gene_variant	PGA_scaffold_0.483	5810257	5814910	+	MODIFIER	yes	no	yes	0.647058824	0.117647059	0.235294118	17	1.457142857	0.294117647	T
chr1	5823177	G	A	intergenic_region	evm.TU.PGA_scaffold_0.483-evm.TU.PGA_scaffold_0.484	NA	NA	NA	MODIFIER	yes	no	yes	0.4375	0.0625	0.5	16	1.857142857	0.46875	G
chr1	5831405	T	G	downstream_gene_variant	PGA_scaffold_0.485	5834499	5836619	-	MODIFIER	yes	no	yes	0.333333333	0.222222222	0.444444444	18	2.314285714	0.444444444	T
chr1	5836608	C	T	synonymous_variant	PGA_scaffold_0.485	5834499	5836619	-	LOW	yes	no	yes	0.476190476	0.095238095	0.428571429	21	2.352941176	0.476190476	T
chr1	5844290	G	A	missense_variant	PGA_scaffold_0.486	5844134	5844993	+	MODERATE	yes	no	yes	0.5	0.15	0.35	20	2.514285714	0.425	A
chr1	5848249	G	T	downstream_gene_variant	PGA_scaffold_0.486	5844134	5844993	+	MODIFIER	yes	no	yes	0.4	0.2	0.4	25	3.514285714	0.5	T
chr1	5853912	T	C	intergenic_region	evm.TU.PGA_scaffold_0.486-evm.TU.PGA_scaffold_0.488	NA	NA	NA	MODIFIER	yes	no	yes	0.318181818	0.272727273	0.409090909	22	3.028571429	0.454545455	T
chr1	5859952	C	T	synonymous_variant	PGA_scaffold_0.488	5859494	5861604	+	LOW	yes	no	yes	0.5	0.291666667	0.208333333	24	3.028571429	0.354166667	T
chr1	5860657	C	G	upstream_gene_variant	PGA_scaffold_0.489	5863333	5863659	+	MODIFIER	yes	no	yes	0.277777778	0.166666667	0.555555556	18	2	0.361111111	C
chr1	5868083	A	G	upstream_gene_variant	PGA_scaffold_0.490	5870698	5879400	+	MODIFIER	yes	no	yes	0.380952381	0.095238095	0.523809524	21	2.4	0.428571429	A
chr1	5871268	T	C	intron_variant	PGA_scaffold_0.490	5870698	5879400	+	MODIFIER	yes	yes	no	0.333333333	0.111111111	0.555555556	9	0.914285714	0.388888889	T
chr1	5879847	C	T	downstream_gene_variant	PGA_scaffold_0.490	5870698	5879400	+	MODIFIER	yes	no	yes	0.384615385	0.153846154	0.461538462	13	1.285714286	0.461538462	C
chr1	5880509	T	C	downstream_gene_variant	PGA_scaffold_0.490	5870698	5879400	+	MODIFIER	yes	yes	yes	0.5	0.1	0.4	10	1	0.45	C
chr1	5886971	G	A	upstream_gene_variant	PGA_scaffold_0.491	5887035	5889060	+	MODIFIER	yes	no	yes	0.5	0.227272727	0.272727273	22	2.571428571	0.386363636	A
chr1	5894634	C	T	intergenic_region	evm.TU.PGA_scaffold_0.491-evm.TU.PGA_scaffold_0.492	NA	NA	NA	MODIFIER	yes	no	yes	0.318181818	0.181818182	0.5	22	2.6	0.409090909	C
chr1	5899918	A	C	intergenic_region	evm.TU.PGA_scaffold_0.491-evm.TU.PGA_scaffold_0.492	NA	NA	NA	MODIFIER	yes	yes	no	0.222222222	0.444444444	0.333333333	27	3.828571429	0.444444444	A
chr1	5900321	T	C	intergenic_region	evm.TU.PGA_scaffold_0.491-evm.TU.PGA_scaffold_0.492	NA	NA	NA	MODIFIER	yes	yes	no	0.296296296	0.555555556	0.148148148	27	3.571428571	0.425925926	C
chr1	5907408	G	A	missense_variant	PGA_scaffold_0.492	5907204	5912860	+	MODERATE	yes	no	yes	0.08	0.32	0.6	25	3.342857143	0.24	G
chr1	5913602	A	G	downstream_gene_variant	PGA_scaffold_0.492	5907204	5912860	+	MODIFIER	yes	yes	no	0.4375	0.0625	0.5	16	1.542857143	0.46875	A
chr1	5916216	A	G	downstream_gene_variant	PGA_scaffold_0.492	5907204	5912860	+	MODIFIER	yes	no	yes	0.363636364	0.136363636	0.5	22	2.085714286	0.431818182	A
chr1	5923859	A	G	intergenic_region	evm.TU.PGA_scaffold_0.492-evm.TU.PGA_scaffold_0.493	NA	NA	NA	MODIFIER	yes	no	yes	0.263157895	0.210526316	0.526315789	19	2.142857143	0.368421053	A
chr1	5933096	A	G	intergenic_region	evm.TU.PGA_scaffold_0.492-evm.TU.PGA_scaffold_0.493	NA	NA	NA	MODIFIER	yes	no	yes	0.333333333	0.222222222	0.444444444	18	1.714285714	0.444444444	A
chr1	5937642	G	T	upstream_gene_variant	PGA_scaffold_0.493	5941502	5944459	+	MODIFIER	yes	yes	yes	0.384615385	0.153846154	0.461538462	13	1.257142857	0.461538462	G
chr1	5941213	C	T	upstream_gene_variant	PGA_scaffold_0.493	5941502	5944459	+	MODIFIER	yes	yes	no	0.318181818	0.227272727	0.454545455	22	2.685714286	0.431818182	C
chr1	5946712	T	C	missense_variant	PGA_scaffold_0.494	5946478	5948141	-	MODERATE	yes	yes	no	0.384615385	0.076923077	0.538461538	26	2.657142857	0.423076923	T
chr1	5951666	C	G	synonymous_variant	PGA_scaffold_0.495	5951507	5951934	-	LOW	yes	yes	yes	0.48	0.12	0.4	25	2.885714286	0.46	G
chr1	5958869	A	G	intron_variant	PGA_scaffold_0.496	5955052	5967230	-	MODIFIER	yes	yes	no	0.652173913	0.217391304	0.130434783	23	2	0.239130435	G
chr1	5961881	A	G	intron_variant	PGA_scaffold_0.496	5955052	5967230	-	MODIFIER	yes	no	yes	0.277777778	0.166666667	0.555555556	18	2	0.361111111	A
chr1	5967592	C	T	upstream_gene_variant	PGA_scaffold_0.496	5955052	5967230	-	MODIFIER	yes	yes	yes	0.388888889	0.222222222	0.388888889	18	2.171428571	0.5	T
chr1	5973940	G	C	upstream_gene_variant	PGA_scaffold_0.497	5968797	5969042	-	MODIFIER	yes	yes	no	0.681818182	0.136363636	0.181818182	22	2.142857143	0.25	C
chr1	5978288	A	T	downstream_gene_variant	PGA_scaffold_0.498	5981805	5982113	-	MODIFIER	yes	yes	no	0.434782609	0.173913043	0.391304348	23	2.542857143	0.47826087	T
chr1	5980872	C	T	downstream_gene_variant	PGA_scaffold_0.498	5981805	5982113	-	MODIFIER	yes	yes	no	0.285714286	0.19047619	0.523809524	21	2.342857143	0.380952381	C
chr1	5987075	C	T	upstream_gene_variant	PGA_scaffold_0.498	5981805	5982113	-	MODIFIER	yes	yes	no	0.666666667	0.142857143	0.19047619	21	1.6	0.261904762	T
chr1	5990321	G	A	synonymous_variant	PGA_scaffold_0.499	5986203	5995034	-	LOW	yes	yes	no	0.409090909	0.136363636	0.454545455	22	2.171428571	0.477272727	G
chr1	5998957	C	A	upstream_gene_variant	PGA_scaffold_0.499	5986203	5995034	-	MODIFIER	yes	yes	no	0.5	0.222222222	0.277777778	18	1.828571429	0.388888889	A
chr1	6000225	T	A	intergenic_region	evm.TU.PGA_scaffold_0.499-evm.TU.PGA_scaffold_0.500	NA	NA	NA	MODIFIER	yes	no	yes	0.321428571	0.25	0.428571429	28	4	0.446428571	T
chr1	6009920	C	T	intergenic_region	evm.TU.PGA_scaffold_0.499-evm.TU.PGA_scaffold_0.500	NA	NA	NA	MODIFIER	yes	yes	no	0.466666667	0.266666667	0.266666667	15	1.485714286	0.4	T
chr1	6014868	C	T	upstream_gene_variant	PGA_scaffold_0.500	6017222	6038501	+	MODIFIER	yes	yes	yes	0.347826087	0.130434783	0.52173913	23	2.4	0.413043478	C
chr1	6015792	A	G	upstream_gene_variant	PGA_scaffold_0.500	6017222	6038501	+	MODIFIER	yes	yes	yes	0.333333333	0.111111111	0.555555556	9	1.285714286	0.388888889	A
chr1	6022975	C	T	intron_variant	PGA_scaffold_0.500	6017222	6038501	+	MODIFIER	yes	no	yes	0.423076923	0.269230769	0.307692308	26	2.942857143	0.442307692	T
chr1	6029388	A	G	intron_variant	PGA_scaffold_0.500	6017222	6038501	+	MODIFIER	yes	no	yes	0.285714286	0.071428571	0.642857143	14	1.514285714	0.321428571	A
chr1	6033059	T	C	intron_variant	PGA_scaffold_0.500	6017222	6038501	+	MODIFIER	yes	no	yes	0.454545455	0.090909091	0.454545455	11	1.371428571	0.5	C
chr1	6038554	A	G	downstream_gene_variant	PGA_scaffold_0.500	6017222	6038501	+	MODIFIER	yes	no	yes	0.454545455	0.045454545	0.5	22	2.171428571	0.477272727	A
chr1	6043514	A	G	intergenic_region	evm.TU.PGA_scaffold_0.500-evm.TU.PGA_scaffold_0.501	NA	NA	NA	MODIFIER	yes	no	yes	0.071428571	0.071428571	0.857142857	14	1.371428571	0.107142857	A
chr1	6045706	A	C	downstream_gene_variant	PGA_scaffold_0.501	6049083	6049859	-	MODIFIER	yes	no	yes	0.555555556	0.111111111	0.333333333	9	0.911764706	0.388888889	C
chr1	6051293	C	A	upstream_gene_variant	PGA_scaffold_0.501	6049083	6049859	-	MODIFIER	yes	no	yes	0.5	0.0625	0.4375	16	1.171428571	0.46875	A
chr1	6069473	G	A	intron_variant	PGA_scaffold_0.502	6056571	6075361	+	MODIFIER	yes	no	yes	0.8	0.066666667	0.133333333	15	1.457142857	0.166666667	A
chr1	6072068	A	G	intron_variant	PGA_scaffold_0.502	6056571	6075361	+	MODIFIER	yes	no	yes	0.111111111	0.055555556	0.833333333	18	2.085714286	0.138888889	A
chr1	6077364	C	T	downstream_gene_variant	PGA_scaffold_0.502	6056571	6075361	+	MODIFIER	yes	no	yes	0.35	0.1	0.55	20	1.971428571	0.4	C
chr1	6084808	A	G	intron_variant	PGA_scaffold_0.503	6083631	6106873	+	MODIFIER	yes	no	yes	0.466666667	0.066666667	0.466666667	15	1.628571429	0.5	G
chr1	6086784	T	C	intron_variant	PGA_scaffold_0.503	6083631	6106873	+	MODIFIER	yes	no	yes	0.444444444	0.185185185	0.37037037	27	3.314285714	0.462962963	C
chr1	6090650	C	T	intron_variant	PGA_scaffold_0.503	6083631	6106873	+	MODIFIER	yes	no	yes	0.461538462	0.307692308	0.230769231	13	1.171428571	0.384615385	T
chr1	6098316	C	G	intron_variant	PGA_scaffold_0.503	6083631	6106873	+	MODIFIER	yes	no	yes	0.115384615	0.230769231	0.653846154	26	3.542857143	0.230769231	C
chr1	6103229	A	G	intron_variant	PGA_scaffold_0.503	6083631	6106873	+	MODIFIER	yes	no	yes	0.1	0.1	0.8	20	2.285714286	0.15	A
chr1	6107744	A	G	upstream_gene_variant	PGA_scaffold_0.505	6111369	6119518	+	MODIFIER	yes	no	yes	0.454545455	0.090909091	0.454545455	11	1.228571429	0.5	G
chr1	6110848	G	A	upstream_gene_variant	PGA_scaffold_0.504	6108773	6109235	-	MODIFIER	yes	no	yes	0.4	0.1	0.5	10	0.942857143	0.45	G
chr1	6118361	C	T	missense_variant	PGA_scaffold_0.505	6111369	6119518	+	MODERATE	yes	yes	no	0.541666667	0.291666667	0.166666667	24	2.6	0.3125	T
chr1	6121480	C	T	upstream_gene_variant	PGA_scaffold_0.506	6122225	6123470	+	MODIFIER	yes	no	yes	0.1875	0.0625	0.75	16	1.714285714	0.21875	C
chr1	6128661	T	A	intergenic_region	evm.TU.PGA_scaffold_0.506-evm.TU.PGA_scaffold_0.507	NA	NA	NA	MODIFIER	yes	yes	no	0.428571429	0.285714286	0.285714286	21	2.371428571	0.428571429	A
chr1	6132389	C	T	downstream_gene_variant	PGA_scaffold_0.507	6136375	6144845	-	MODIFIER	yes	yes	yes	0.75	0.1	0.15	20	1.942857143	0.2	T
chr1	6138310	C	T	intron_variant	PGA_scaffold_0.507	6136375	6144845	-	MODIFIER	yes	yes	yes	0.416666667	0.166666667	0.416666667	24	2.4	0.5	T
chr1	6141404	A	C	intron_variant	PGA_scaffold_0.507	6136375	6144845	-	MODIFIER	yes	yes	yes	0.272727273	0.318181818	0.409090909	22	2.857142857	0.431818182	A
chr1	6147145	T	C	upstream_gene_variant	PGA_scaffold_0.507	6136375	6144845	-	MODIFIER	yes	yes	no	0.266666667	0.266666667	0.466666667	15	1.885714286	0.4	T
chr1	6154103	G	A	intergenic_region	evm.TU.PGA_scaffold_0.507-evm.TU.PGA_scaffold_0.509	NA	NA	NA	MODIFIER	yes	yes	no	0.739130435	0.130434783	0.130434783	23	2.314285714	0.195652174	A
chr1	6159001	T	C	intergenic_region	evm.TU.PGA_scaffold_0.507-evm.TU.PGA_scaffold_0.509	NA	NA	NA	MODIFIER	yes	no	yes	0.733333333	0.066666667	0.2	15	2.4	0.233333333	C
chr1	6163152	A	G	intergenic_region	evm.TU.PGA_scaffold_0.507-evm.TU.PGA_scaffold_0.509	NA	NA	NA	MODIFIER	yes	no	yes	0.692307692	0.153846154	0.153846154	26	2.971428571	0.230769231	G
chr1	6169574	C	T	intergenic_region	evm.TU.PGA_scaffold_0.507-evm.TU.PGA_scaffold_0.509	NA	NA	NA	MODIFIER	yes	no	yes	0.481481481	0.148148148	0.37037037	27	2.428571429	0.444444444	T
chr1	6170080	A	G	intergenic_region	evm.TU.PGA_scaffold_0.507-evm.TU.PGA_scaffold_0.509	NA	NA	NA	MODIFIER	yes	no	yes	0.307692308	0.230769231	0.461538462	13	1.6	0.423076923	A
chr1	6175071	A	G	upstream_gene_variant	PGA_scaffold_0.509	6177408	6179195	+	MODIFIER	yes	yes	yes	0.695652174	0.043478261	0.260869565	23	2.285714286	0.282608696	G
chr1	6183647	G	A	upstream_gene_variant	PGA_scaffold_0.510	6188591	6201585	+	MODIFIER	yes	yes	no	0.181818182	0.454545455	0.363636364	22	8.485714286	0.409090909	G
chr1	6189578	T	C	intron_variant	PGA_scaffold_0.510	6188591	6201585	+	MODIFIER	yes	yes	yes	0.423076923	0.153846154	0.423076923	26	3.028571429	0.5	C
chr1	6193864	T	G	intron_variant	PGA_scaffold_0.510	6188591	6201585	+	MODIFIER	yes	yes	no	0.458333333	0.125	0.416666667	24	1.914285714	0.479166667	G
chr1	6196077	G	C	intron_variant	PGA_scaffold_0.510	6188591	6201585	+	MODIFIER	yes	yes	no	0.48	0.12	0.4	25	3.057142857	0.46	C
chr1	6201934	T	A	downstream_gene_variant	PGA_scaffold_0.510	6188591	6201585	+	MODIFIER	yes	yes	no	0.428571429	0.095238095	0.476190476	21	1.857142857	0.476190476	T
chr1	6206478	T	C	upstream_gene_variant	PGA_scaffold_0.511	6210525	6213158	+	MODIFIER	yes	yes	no	0.636363636	0.090909091	0.272727273	22	2.428571429	0.318181818	C
chr1	6213091	C	T	missense_variant	PGA_scaffold_0.511	6210525	6213158	+	MODERATE	yes	yes	yes	0.304347826	0.260869565	0.434782609	23	2.685714286	0.434782609	C
chr1	6218043	A	T	downstream_gene_variant	PGA_scaffold_0.511	6210525	6213158	+	MODIFIER	yes	yes	no	0.681818182	0.136363636	0.181818182	22	1.8	0.25	T
chr1	6225903	G	T	intergenic_region	evm.TU.PGA_scaffold_0.512-evm.TU.PGA_scaffold_0.513	NA	NA	NA	MODIFIER	yes	yes	yes	0.476190476	0.142857143	0.380952381	21	2.2	0.452380952	T
chr1	6231552	A	G	intergenic_region	evm.TU.PGA_scaffold_0.512-evm.TU.PGA_scaffold_0.513	NA	NA	NA	MODIFIER	yes	no	yes	0.266666667	0.066666667	0.666666667	15	1.257142857	0.3	A
chr1	6237961	A	T	intergenic_region	evm.TU.PGA_scaffold_0.512-evm.TU.PGA_scaffold_0.513	NA	NA	NA	MODIFIER	yes	no	yes	0.111111111	0.111111111	0.777777778	9	0.971428571	0.166666667	A
chr1	6248851	G	T	intron_variant	PGA_scaffold_0.513	6244166	6250885	+	MODIFIER	yes	yes	yes	0.095238095	0.095238095	0.80952381	21	2.057142857	0.142857143	G
chr1	6254656	A	G	downstream_gene_variant	PGA_scaffold_0.513	6244166	6250885	+	MODIFIER	yes	no	yes	0.25	0.1	0.65	20	1.8	0.3	A
chr1	6257724	A	G	upstream_gene_variant	PGA_scaffold_0.514	6261191	6266579	+	MODIFIER	yes	yes	no	0.833333333	0.111111111	0.055555556	18	1.228571429	0.111111111	G
chr1	6264006	C	A	downstream_gene_variant	PGA_scaffold_0.515	6267345	6270226	-	MODIFIER	yes	no	yes	0.583333333	0.083333333	0.333333333	12	0.857142857	0.375	A
chr1	6268241	C	T	downstream_gene_variant	PGA_scaffold_0.514	6261191	6266579	+	MODIFIER	yes	yes	no	0.391304348	0.347826087	0.260869565	23	2.914285714	0.434782609	T
chr1	6274340	C	T	upstream_gene_variant	PGA_scaffold_0.515	6267345	6270226	-	MODIFIER	yes	no	yes	0.19047619	0.142857143	0.666666667	21	3.171428571	0.261904762	C
chr1	6275247	A	G	intron_variant	PGA_scaffold_0.516	6274233	6285372	-	MODIFIER	yes	no	yes	0.185185185	0.185185185	0.62962963	27	4.028571429	0.277777778	A
chr1	6284525	G	A	missense_variant	PGA_scaffold_0.516	6274233	6285372	-	MODERATE	yes	yes	yes	0.366666667	0.266666667	0.366666667	30	3.857142857	0.5	A
chr1	6288961	C	T	upstream_gene_variant	PGA_scaffold_0.516	6274233	6285372	-	MODIFIER	yes	yes	yes	0.421052632	0.105263158	0.473684211	19	2.285714286	0.473684211	C
chr1	6290950	A	G	downstream_gene_variant	PGA_scaffold_0.518	6293597	6294259	-	MODIFIER	yes	yes	no	0.392857143	0.142857143	0.464285714	28	3.6	0.464285714	A
chr1	6298899	G	A	upstream_gene_variant	PGA_scaffold_0.518	6293597	6294259	-	MODIFIER	yes	yes	no	0.526315789	0.315789474	0.157894737	19	1.657142857	0.315789474	A
chr1	6303827	A	G	upstream_gene_variant	PGA_scaffold_0.519	6304661	6314549	+	MODIFIER	yes	yes	no	0.285714286	0.428571429	0.285714286	7	0.685714286	0.5	G
chr1	6306084	T	C	intron_variant	PGA_scaffold_0.519	6304661	6314549	+	MODIFIER	yes	no	yes	0.565217391	0.217391304	0.217391304	23	2.457142857	0.326086957	C
chr1	6313303	C	A	synonymous_variant	PGA_scaffold_0.519	6304661	6314549	+	LOW	yes	yes	yes	0.615384615	0.230769231	0.153846154	26	3.428571429	0.269230769	A
chr1	6315686	C	T	downstream_gene_variant	PGA_scaffold_0.519	6304661	6314549	+	MODIFIER	yes	no	yes	0.375	0.125	0.5	16	1.314285714	0.4375	C
chr1	6324763	A	G	intergenic_region	evm.TU.PGA_scaffold_0.519-evm.TU.PGA_scaffold_0.520	NA	NA	NA	MODIFIER	yes	yes	no	0.333333333	0.266666667	0.4	15	1.457142857	0.466666667	A
chr1	6326574	T	C	intergenic_region	evm.TU.PGA_scaffold_0.519-evm.TU.PGA_scaffold_0.520	NA	NA	NA	MODIFIER	yes	yes	no	0.6	0.04	0.36	25	2.085714286	0.38	C
chr1	6332202	A	G	intergenic_region	evm.TU.PGA_scaffold_0.519-evm.TU.PGA_scaffold_0.520	NA	NA	NA	MODIFIER	yes	no	yes	0.083333333	0.083333333	0.833333333	12	1.314285714	0.125	A
chr1	6338038	A	G	intergenic_region	evm.TU.PGA_scaffold_0.519-evm.TU.PGA_scaffold_0.520	NA	NA	NA	MODIFIER	yes	yes	yes	0.357142857	0.142857143	0.5	14	1.285714286	0.428571429	A
chr1	6342058	A	G	downstream_gene_variant	PGA_scaffold_0.520	6343473	6345152	-	MODIFIER	yes	no	yes	0.454545455	0.090909091	0.454545455	22	2.371428571	0.5	G
chr1	6348316	G	A	upstream_gene_variant	PGA_scaffold_0.520	6343473	6345152	-	MODIFIER	yes	no	yes	0.333333333	0.3	0.366666667	30	3.885714286	0.483333333	G
chr1	6350142	C	T	missense_variant	PGA_scaffold_0.521	6349172	6351133	+	MODERATE	yes	no	yes	0.407407407	0.259259259	0.333333333	27	4.6	0.462962963	T
chr1	6358221	T	C	upstream_gene_variant	PGA_scaffold_0.522	6354728	6355606	-	MODIFIER	yes	no	yes	0.4	0.2	0.4	25	3.228571429	0.5	C
chr1	6360701	G	A	downstream_gene_variant	PGA_scaffold_0.524	6363891	6364226	-	MODIFIER	yes	yes	yes	0.294117647	0.058823529	0.647058824	17	2.147058824	0.323529412	G
chr1	6370107	T	C	intergenic_region	evm.TU.PGA_scaffold_0.524-evm.TU.PGA_scaffold_0.525	NA	NA	NA	MODIFIER	yes	yes	no	0.222222222	0.111111111	0.666666667	9	1.028571429	0.277777778	T
chr1	6381296	A	C	synonymous_variant	PGA_scaffold_0.525	6377000	6382136	+	LOW	yes	yes	no	0.892857143	0.071428571	0.035714286	28	2.857142857	0.071428571	C
chr1	6388309	T	C	upstream_gene_variant	PGA_scaffold_0.526	6384413	6387707	-	MODIFIER	yes	yes	no	0.416666667	0.083333333	0.5	12	1	0.458333333	T
chr1	6390779	A	G	upstream_gene_variant	PGA_scaffold_0.526	6384413	6387707	-	MODIFIER	yes	yes	no	0.733333333	0.066666667	0.2	15	1.085714286	0.233333333	G
chr1	6395865	T	A	downstream_gene_variant	PGA_scaffold_0.527	6398239	6400645	-	MODIFIER	yes	yes	no	0.8	0.05	0.15	20	2	0.175	A
chr1	6526764	T	C	downstream_gene_variant	PGA_scaffold_0.545	6528341	6528745	-	MODIFIER	yes	yes	no	0.5	0.0625	0.4375	16	2.285714286	0.46875	C
chr1	6538429	A	G	synonymous_variant	PGA_scaffold_0.546	6536188	6538875	-	LOW	yes	yes	no	0.541666667	0.166666667	0.291666667	24	2.828571429	0.375	G
chr1	6543392	G	A	upstream_gene_variant	PGA_scaffold_0.546	6536188	6538875	-	MODIFIER	yes	yes	no	0.222222222	0.111111111	0.666666667	18	1.628571429	0.277777778	G
chr1	6545750	C	G	upstream_gene_variant	PGA_scaffold_0.547	6542665	6545741	-	MODIFIER	yes	yes	no	0.263157895	0.052631579	0.684210526	19	2.142857143	0.289473684	C
chr1	6554847	A	C	upstream_gene_variant	PGA_scaffold_0.548	6555048	6558577	+	MODIFIER	yes	yes	no	0.578947368	0.052631579	0.368421053	19	1.457142857	0.394736842	C
chr1	6558631	G	A	downstream_gene_variant	PGA_scaffold_0.548	6555048	6558577	+	MODIFIER	yes	yes	no	0.413793103	0.24137931	0.344827586	29	3	0.465517241	A
chr1	6564130	T	A	upstream_gene_variant	PGA_scaffold_0.549	6560008	6564037	-	MODIFIER	yes	yes	no	0.263157895	0.263157895	0.473684211	19	2.2	0.394736842	T
chr1	6574139	C	T	synonymous_variant	PGA_scaffold_0.550	6574136	6589472	-	LOW	yes	yes	no	0.625	0.208333333	0.166666667	24	3.285714286	0.270833333	T
chr1	6576497	G	A	intron_variant	PGA_scaffold_0.550	6574136	6589472	-	MODIFIER	yes	yes	no	0.655172414	0.103448276	0.24137931	29	3.257142857	0.293103448	A
chr1	6580352	A	T	intron_variant	PGA_scaffold_0.550	6574136	6589472	-	MODIFIER	yes	yes	no	0.608695652	0.173913043	0.217391304	23	1.942857143	0.304347826	T
chr1	6586080	C	T	intron_variant	PGA_scaffold_0.550	6574136	6589472	-	MODIFIER	yes	yes	no	0.565217391	0.130434783	0.304347826	23	2.057142857	0.369565217	T
chr1	6593630	A	C	upstream_gene_variant	PGA_scaffold_0.550	6574136	6589472	-	MODIFIER	yes	yes	no	0.4	0.15	0.45	20	1.8	0.475	A
chr1	6599857	G	C	upstream_gene_variant	PGA_scaffold_0.552	6600532	6600843	+	MODIFIER	yes	yes	no	0.64	0.12	0.24	25	3.085714286	0.3	C
chr1	6600939	T	C	downstream_gene_variant	PGA_scaffold_0.551	6593852	6597350	+	MODIFIER	yes	yes	no	0.545454545	0.136363636	0.318181818	22	2.428571429	0.386363636	C
chr1	6609935	G	T	missense_variant	PGA_scaffold_0.553	6609666	6615581	-	MODERATE	yes	yes	no	0.192307692	0.076923077	0.730769231	26	3.142857143	0.230769231	G
chr1	6613105	C	T	synonymous_variant	PGA_scaffold_0.553	6609666	6615581	-	LOW	yes	yes	no	0.590909091	0.136363636	0.272727273	22	2.428571429	0.340909091	T
chr1	6617324	A	G	upstream_gene_variant	PGA_scaffold_0.553	6609666	6615581	-	MODIFIER	yes	yes	no	0.217391304	0.130434783	0.652173913	23	2.857142857	0.282608696	A
chr1	6621886	A	C	upstream_gene_variant	PGA_scaffold_0.554	6624932	6625135	+	MODIFIER	yes	yes	no	0.666666667	0.083333333	0.25	12	1.228571429	0.291666667	C
chr1	6631687	C	G	intergenic_region	evm.TU.PGA_scaffold_0.554-evm.TU.PGA_scaffold_0.555	NA	NA	NA	MODIFIER	yes	yes	no	0.791666667	0.041666667	0.166666667	24	2.371428571	0.1875	G
chr1	6639369	G	A	intergenic_region	evm.TU.PGA_scaffold_0.554-evm.TU.PGA_scaffold_0.555	NA	NA	NA	MODIFIER	yes	yes	no	0.692307692	0.076923077	0.230769231	13	1.057142857	0.269230769	A
chr1	6641698	C	T	downstream_gene_variant	PGA_scaffold_0.555	6645527	6645967	-	MODIFIER	yes	yes	no	0.6	0.066666667	0.333333333	15	1.2	0.366666667	T
chr1	6649539	C	A	upstream_gene_variant	PGA_scaffold_0.555	6645527	6645967	-	MODIFIER	yes	yes	no	0.4	0.1	0.5	10	0.647058824	0.45	C
chr1	6653055	T	G	intergenic_region	evm.TU.PGA_scaffold_0.555-evm.TU.PGA_scaffold_0.556	NA	NA	NA	MODIFIER	yes	yes	no	0.4	0.12	0.48	25	3.057142857	0.46	T
chr1	6656855	C	T	intergenic_region	evm.TU.PGA_scaffold_0.555-evm.TU.PGA_scaffold_0.556	NA	NA	NA	MODIFIER	yes	yes	no	0.705882353	0.058823529	0.235294118	17	1.2	0.264705882	T
chr1	6661030	A	G	intergenic_region	evm.TU.PGA_scaffold_0.555-evm.TU.PGA_scaffold_0.556	NA	NA	NA	MODIFIER	yes	yes	no	0.625	0.125	0.25	16	1.057142857	0.3125	G
chr1	6669960	T	C	upstream_gene_variant	PGA_scaffold_0.556	6666416	6667566	-	MODIFIER	yes	yes	no	0.407407407	0.259259259	0.333333333	27	2.914285714	0.462962963	C
chr1	6670225	G	A	upstream_gene_variant	PGA_scaffold_0.556	6666416	6667566	-	MODIFIER	yes	yes	no	0.357142857	0.285714286	0.357142857	14	1.457142857	0.5	A
chr1	6678479	G	A	intergenic_region	evm.TU.PGA_scaffold_0.557-evm.TU.PGA_scaffold_0.558	NA	NA	NA	MODIFIER	yes	yes	yes	0.523809524	0.238095238	0.238095238	21	1.742857143	0.357142857	A
chr1	6682254	G	C	intergenic_region	evm.TU.PGA_scaffold_0.557-evm.TU.PGA_scaffold_0.558	NA	NA	NA	MODIFIER	yes	no	yes	0.333333333	0.333333333	0.333333333	9	1.028571429	0.5	C
chr1	6689443	G	C	upstream_gene_variant	PGA_scaffold_0.558	6690197	6696839	+	MODIFIER	yes	yes	yes	0.25	0.15	0.6	20	2.457142857	0.325	G
chr1	6694012	G	A	downstream_gene_variant	PGA_scaffold_0.559	6697939	6699198	-	MODIFIER	yes	yes	no	0.75	0.1	0.15	20	1.771428571	0.2	A
chr1	6696230	A	G	downstream_gene_variant	PGA_scaffold_0.559	6697939	6699198	-	MODIFIER	yes	yes	no	0.565217391	0.217391304	0.217391304	23	2.914285714	0.326086957	G
chr1	6704350	A	G	upstream_gene_variant	PGA_scaffold_0.562	6708971	6709198	+	MODIFIER	yes	no	yes	0.227272727	0.181818182	0.590909091	22	2.285714286	0.318181818	A
chr1	6706057	T	A	upstream_gene_variant	PGA_scaffold_0.560	6704375	6705873	-	MODIFIER	yes	no	yes	0.411764706	0.176470588	0.411764706	17	1.828571429	0.5	A
chr1	6711705	C	A	upstream_gene_variant	PGA_scaffold_0.561	6707020	6707223	-	MODIFIER	yes	yes	yes	0.565217391	0.173913043	0.260869565	23	2.485714286	0.347826087	A
chr1	6716801	G	A	downstream_gene_variant	PGA_scaffold_0.563	6717878	6718174	-	MODIFIER	yes	yes	yes	0.4375	0.125	0.4375	16	1.457142857	0.5	A
chr1	6724781	A	G	missense_variant	PGA_scaffold_0.564	6722207	6728694	-	MODERATE	yes	no	yes	0.291666667	0.291666667	0.416666667	24	3.657142857	0.4375	A
chr1	6727291	G	A	intron_variant	PGA_scaffold_0.564	6722207	6728694	-	MODIFIER	yes	no	yes	0.428571429	0.19047619	0.380952381	21	1.828571429	0.476190476	A
chr1	6739673	A	G	intergenic_region	evm.TU.PGA_scaffold_0.564-evm.TU.PGA_scaffold_0.565	NA	NA	NA	MODIFIER	yes	yes	no	0.291666667	0.416666667	0.291666667	24	3.342857143	0.5	G
chr1	6741474	A	G	upstream_gene_variant	PGA_scaffold_0.566	6745907	6750717	+	MODIFIER	yes	yes	no	0.52	0.16	0.32	25	2.685714286	0.4	G
chr1	6746630	G	C	missense_variant	PGA_scaffold_0.566	6745907	6750717	+	MODERATE	yes	yes	no	0.294117647	0.117647059	0.588235294	17	1.314285714	0.352941176	G
chr1	6753662	A	T	upstream_gene_variant	PGA_scaffold_0.567	6750899	6751657	-	MODIFIER	yes	yes	yes	0.391304348	0.130434783	0.47826087	23	2.323529412	0.456521739	A
chr1	6756867	T	G	upstream_gene_variant	PGA_scaffold_0.568	6751681	6752007	-	MODIFIER	yes	yes	no	0.571428571	0.142857143	0.285714286	7	0.657142857	0.357142857	G
chr1	6764677	G	A	upstream_gene_variant	PGA_scaffold_0.572	6765527	6766024	+	MODIFIER	yes	yes	no	0.375	0.291666667	0.333333333	24	3.228571429	0.479166667	A
chr1	6765699	G	A	missense_variant	PGA_scaffold_0.572	6765527	6766024	+	MODERATE	yes	yes	no	0.392857143	0.285714286	0.321428571	28	3.657142857	0.464285714	A
chr1	6774454	C	T	upstream_gene_variant	PGA_scaffold_0.574	6775046	6775656	+	MODIFIER	yes	yes	no	0.434782609	0.130434783	0.434782609	23	2.485714286	0.5	T
chr1	6775631	C	T	missense_variant	PGA_scaffold_0.574	6775046	6775656	+	MODERATE	yes	yes	no	0.551724138	0.137931034	0.310344828	29	3.828571429	0.379310345	T
chr1	6780855	A	G	synonymous_variant	PGA_scaffold_0.576	6779348	6782007	-	LOW	yes	no	yes	0.136363636	0.090909091	0.772727273	22	2.371428571	0.181818182	A
chr1	6785161	C	T	upstream_gene_variant	PGA_scaffold_0.576	6779348	6782007	-	MODIFIER	yes	yes	no	0.666666667	0.066666667	0.266666667	15	1.285714286	0.3	T
chr1	6794514	T	A	upstream_gene_variant	PGA_scaffold_0.577	6789267	6790400	-	MODIFIER	yes	yes	no	0.625	0.0625	0.3125	16	1.228571429	0.34375	A
chr1	6796109	G	A	downstream_gene_variant	PGA_scaffold_0.578	6800213	6800746	-	MODIFIER	yes	yes	no	0.19047619	0.19047619	0.619047619	21	1.971428571	0.285714286	G
chr1	6800127	G	A	downstream_gene_variant	PGA_scaffold_0.578	6800213	6800746	-	MODIFIER	yes	no	yes	0.266666667	0.2	0.533333333	15	1.571428571	0.366666667	G
chr1	6805702	A	G	upstream_gene_variant	PGA_scaffold_0.578	6800213	6800746	-	MODIFIER	yes	no	yes	0.19047619	0.142857143	0.666666667	21	2.457142857	0.261904762	A
chr1	6812802	T	C	downstream_gene_variant	PGA_scaffold_0.580	6808036	6808410	+	MODIFIER	yes	no	yes	0.19047619	0.19047619	0.619047619	21	2.742857143	0.285714286	T
chr1	6868428	C	T	intergenic_region	evm.TU.PGA_scaffold_0.583-evm.TU.PGA_scaffold_0.585	NA	NA	NA	MODIFIER	yes	no	yes	0.2	0.1	0.7	10	0.885714286	0.25	C
chr1	6871704	C	T	upstream_gene_variant	PGA_scaffold_0.585	6875220	6885941	+	MODIFIER	yes	yes	no	0.8125	0.0625	0.125	16	1.142857143	0.15625	T
chr1	6879284	G	A	intron_variant	PGA_scaffold_0.585	6875220	6885941	+	MODIFIER	yes	no	yes	0.384615385	0.153846154	0.461538462	13	1.571428571	0.461538462	G
chr1	6884266	A	G	downstream_gene_variant	PGA_scaffold_0.586	6886581	6890747	-	MODIFIER	yes	no	yes	0.48	0.08	0.44	25	3.257142857	0.48	G
chr1	6886548	C	G	downstream_gene_variant	PGA_scaffold_0.585	6875220	6885941	+	MODIFIER	yes	yes	no	0.291666667	0.333333333	0.375	24	2.657142857	0.458333333	C
chr1	6890447	A	G	synonymous_variant	PGA_scaffold_0.586	6886581	6890747	-	LOW	yes	yes	no	0.321428571	0.178571429	0.5	28	3.828571429	0.410714286	A
chr1	6897783	C	T	intron_variant	PGA_scaffold_0.587	6895291	6898835	+	MODIFIER	yes	yes	no	0.68	0.16	0.16	25	2.885714286	0.24	T
chr1	6904952	G	A	intergenic_region	evm.TU.PGA_scaffold_0.587-evm.TU.PGA_scaffold_0.588	NA	NA	NA	MODIFIER	yes	yes	no	0.65	0.05	0.3	20	1.685714286	0.325	A
chr1	6906645	A	C	downstream_gene_variant	PGA_scaffold_0.588	6911382	6911621	-	MODIFIER	yes	no	yes	0.285714286	0.071428571	0.642857143	14	1.4	0.321428571	A
chr1	6910025	T	C	downstream_gene_variant	PGA_scaffold_0.588	6911382	6911621	-	MODIFIER	yes	no	yes	0.55	0.25	0.2	20	2.171428571	0.325	C
chr1	6917573	T	C	synonymous_variant	PGA_scaffold_0.589	6916717	6919552	+	LOW	yes	no	yes	0.409090909	0.136363636	0.454545455	22	2.428571429	0.477272727	T
chr1	6922660	T	C	downstream_gene_variant	PGA_scaffold_0.589	6916717	6919552	+	MODIFIER	yes	yes	no	0.4375	0.125	0.4375	16	1.2	0.5	C
chr1	6926585	G	A	synonymous_variant	PGA_scaffold_0.590	6924700	6931524	-	LOW	yes	yes	no	0.25	0.35	0.4	20	2.588235294	0.425	G
chr1	6932646	G	A	upstream_gene_variant	PGA_scaffold_0.590	6924700	6931524	-	MODIFIER	yes	no	yes	0.533333333	0.133333333	0.333333333	15	1.371428571	0.4	A
chr1	6938950	T	G	intergenic_region	evm.TU.PGA_scaffold_0.590-evm.TU.PGA_scaffold_0.591	NA	NA	NA	MODIFIER	yes	no	yes	0.142857143	0.047619048	0.80952381	21	2.4	0.166666667	T
chr1	6942482	C	T	intergenic_region	evm.TU.PGA_scaffold_0.590-evm.TU.PGA_scaffold_0.591	NA	NA	NA	MODIFIER	yes	no	yes	0.75	0.125	0.125	16	1.6	0.1875	T
chr1	6949709	T	A	intergenic_region	evm.TU.PGA_scaffold_0.590-evm.TU.PGA_scaffold_0.591	NA	NA	NA	MODIFIER	yes	yes	no	0.368421053	0.105263158	0.526315789	19	1.514285714	0.421052632	T
chr1	6952325	A	G	intergenic_region	evm.TU.PGA_scaffold_0.590-evm.TU.PGA_scaffold_0.591	NA	NA	NA	MODIFIER	yes	no	yes	0.263157895	0.052631579	0.684210526	19	1.628571429	0.289473684	A
chr1	6956487	A	G	downstream_gene_variant	PGA_scaffold_0.591	6961133	6961858	-	MODIFIER	yes	yes	no	0.56	0.12	0.32	25	2.6	0.38	G
chr1	6962799	C	T	upstream_gene_variant	PGA_scaffold_0.591	6961133	6961858	-	MODIFIER	yes	yes	yes	0.466666667	0.066666667	0.466666667	15	1.542857143	0.5	T
chr1	6968512	A	G	downstream_gene_variant	PGA_scaffold_0.593	6971297	6973895	-	MODIFIER	yes	no	yes	0.52173913	0.086956522	0.391304348	23	1.828571429	0.434782609	G
chr1	6972402	C	T	missense_variant	PGA_scaffold_0.593	6971297	6973895	-	MODERATE	yes	no	yes	0.423076923	0.115384615	0.461538462	26	2.828571429	0.480769231	C
chr1	6977717	T	A	upstream_gene_variant	PGA_scaffold_0.593	6971297	6973895	-	MODIFIER	yes	no	yes	0.260869565	0.347826087	0.391304348	23	2.8	0.434782609	T
chr1	6980772	C	A	intron_variant	PGA_scaffold_0.594	6977651	6981824	-	MODIFIER	yes	no	yes	0.4	0.25	0.35	20	2.028571429	0.475	A
chr1	6988059	T	G	missense_variant	PGA_scaffold_0.595	6987961	6993571	+	MODERATE	yes	no	yes	0.384615385	0.115384615	0.5	26	3.6	0.442307692	T
chr1	6993978	T	C	downstream_gene_variant	PGA_scaffold_0.595	6987961	6993571	+	MODIFIER	yes	no	yes	0.571428571	0.238095238	0.19047619	21	2.228571429	0.30952381	C
chr1	6995216	C	A	downstream_gene_variant	PGA_scaffold_0.595	6987961	6993571	+	MODIFIER	yes	no	yes	0.541666667	0.25	0.208333333	24	3.4	0.333333333	A
chr1	7004064	G	T	intergenic_region	evm.TU.PGA_scaffold_0.596-evm.TU.PGA_scaffold_0.597	NA	NA	NA	MODIFIER	yes	no	yes	0.333333333	0.133333333	0.533333333	15	1.542857143	0.4	G
chr1	7007418	T	C	upstream_gene_variant	PGA_scaffold_0.597	7011234	7013283	+	MODIFIER	yes	no	yes	0.272727273	0.181818182	0.545454545	11	1.4	0.363636364	T
chr1	7011948	C	T	intron_variant	PGA_scaffold_0.597	7011234	7013283	+	MODIFIER	yes	no	yes	0.545454545	0.136363636	0.318181818	22	2.257142857	0.386363636	T
chr1	7019749	G	A	intergenic_region	evm.TU.PGA_scaffold_0.597-evm.TU.PGA_scaffold_0.598	NA	NA	NA	MODIFIER	yes	yes	yes	0.444444444	0.111111111	0.444444444	9	1.028571429	0.5	A
chr1	7023644	A	G	upstream_gene_variant	PGA_scaffold_0.598	7026850	7038519	+	MODIFIER	yes	no	yes	0.4	0.15	0.45	20	1.857142857	0.475	A
chr1	7028280	T	G	intron_variant	PGA_scaffold_0.598	7026850	7038519	+	MODIFIER	yes	yes	no	0.5	0.05	0.45	20	1.742857143	0.475	G
chr1	7031808	A	G	intron_variant	PGA_scaffold_0.598	7026850	7038519	+	MODIFIER	yes	yes	no	0.333333333	0.19047619	0.476190476	21	2.457142857	0.428571429	A
chr1	7039569	G	C	upstream_gene_variant	PGA_scaffold_0.599	7043304	7048500	+	MODIFIER	yes	yes	yes	0.473684211	0.105263158	0.421052632	19	1.371428571	0.473684211	C
chr1	7044797	T	C	intron_variant	PGA_scaffold_0.599	7043304	7048500	+	MODIFIER	yes	yes	no	0.583333333	0.208333333	0.208333333	24	2.514285714	0.3125	C
chr1	7045973	C	T	intron_variant	PGA_scaffold_0.599	7043304	7048500	+	MODIFIER	yes	no	yes	0.681818182	0.045454545	0.272727273	22	1.771428571	0.295454545	T
chr1	7051754	T	C	downstream_gene_variant	PGA_scaffold_0.599	7043304	7048500	+	MODIFIER	yes	no	yes	0.142857143	0.142857143	0.714285714	21	2.828571429	0.214285714	T
chr1	7064657	T	C	missense_variant	PGA_scaffold_0.600	7064539	7070264	+	MODERATE	yes	yes	no	0.592592593	0.222222222	0.185185185	27	3.285714286	0.296296296	C
chr1	7067985	A	G	intron_variant	PGA_scaffold_0.600	7064539	7070264	+	MODIFIER	yes	yes	no	0.48	0.28	0.24	25	3.114285714	0.38	G
chr1	7073020	G	C	upstream_gene_variant	PGA_scaffold_0.601	7073926	7075569	+	MODIFIER	yes	yes	no	0.407407407	0.185185185	0.407407407	27	3.028571429	0.5	C
chr1	7079951	G	T	downstream_gene_variant	PGA_scaffold_0.601	7073926	7075569	+	MODIFIER	yes	yes	no	0.3	0.1	0.6	10	0.628571429	0.35	G
chr1	7084409	G	C	upstream_gene_variant	PGA_scaffold_0.602	7087347	7087652	+	MODIFIER	yes	yes	yes	0.772727273	0.045454545	0.181818182	22	2.114285714	0.204545455	C
chr1	7088268	C	T	upstream_gene_variant	PGA_scaffold_0.603	7089534	7095190	+	MODIFIER	yes	yes	no	0.68	0.08	0.24	25	2.057142857	0.28	T
chr1	7091676	C	G	downstream_gene_variant	PGA_scaffold_0.602	7087347	7087652	+	MODIFIER	yes	yes	no	0.652173913	0.173913043	0.173913043	23	2.142857143	0.260869565	G
chr1	7095021	T	C	missense_variant	PGA_scaffold_0.603	7089534	7095190	+	MODERATE	yes	no	yes	0.12	0.04	0.84	25	3.542857143	0.14	T
chr1	7103157	T	C	downstream_gene_variant	PGA_scaffold_0.605	7106670	7109502	-	MODIFIER	yes	yes	yes	0.375	0.25	0.375	24	2.828571429	0.5	C
chr1	7106497	A	G	downstream_gene_variant	PGA_scaffold_0.604	7100324	7105641	+	MODIFIER	yes	no	yes	0.294117647	0.294117647	0.411764706	17	1.857142857	0.441176471	A
chr1	7110916	C	A	upstream_gene_variant	PGA_scaffold_0.605	7106670	7109502	-	MODIFIER	yes	no	yes	0.44	0.16	0.4	25	2.628571429	0.48	A
chr1	7118223	C	G	upstream_gene_variant	PGA_scaffold_0.607	7117328	7117792	-	MODIFIER	yes	yes	no	0.5	0.076923077	0.423076923	26	2.657142857	0.461538462	G
chr1	7124923	T	C	intergenic_region	evm.TU.PGA_scaffold_0.608-evm.TU.PGA_scaffold_0.609	NA	NA	NA	MODIFIER	yes	no	yes	0.529411765	0.058823529	0.411764706	17	1.428571429	0.441176471	C
chr1	7127401	T	C	intergenic_region	evm.TU.PGA_scaffold_0.608-evm.TU.PGA_scaffold_0.609	NA	NA	NA	MODIFIER	yes	no	yes	0.444444444	0.111111111	0.444444444	18	2.028571429	0.5	C
chr1	7130991	T	G	downstream_gene_variant	PGA_scaffold_0.609	7133862	7136114	-	MODIFIER	yes	yes	yes	0.217391304	0.130434783	0.652173913	23	3.142857143	0.282608696	T
chr1	7137475	A	G	upstream_gene_variant	PGA_scaffold_0.609	7133862	7136114	-	MODIFIER	yes	no	yes	0.055555556	0.055555556	0.888888889	18	2.6	0.083333333	A
chr1	7142094	G	A	upstream_gene_variant	PGA_scaffold_0.610	7143207	7147650	+	MODIFIER	yes	no	yes	0.45	0.25	0.3	20	1.828571429	0.425	A
chr1	7149896	G	T	downstream_gene_variant	PGA_scaffold_0.610	7143207	7147650	+	MODIFIER	yes	no	yes	0.142857143	0.142857143	0.714285714	14	1.514285714	0.214285714	G
chr1	7154260	A	G	intergenic_region	evm.TU.PGA_scaffold_0.610-evm.TU.PGA_scaffold_0.611	NA	NA	NA	MODIFIER	yes	no	yes	0.461538462	0.076923077	0.461538462	13	1.142857143	0.5	G
chr1	7158253	C	T	upstream_gene_variant	PGA_scaffold_0.611	7160415	7165370	+	MODIFIER	yes	no	yes	0.588235294	0.117647059	0.294117647	17	1.371428571	0.352941176	T
chr1	7161670	C	A	intron_variant	PGA_scaffold_0.611	7160415	7165370	+	MODIFIER	yes	no	yes	0.388888889	0.222222222	0.388888889	18	2.028571429	0.5	A
chr1	7166968	T	C	upstream_gene_variant	PGA_scaffold_0.612	7171237	7178186	+	MODIFIER	yes	yes	no	0.304347826	0.260869565	0.434782609	23	7.676470588	0.434782609	T
chr1	7170861	A	G	upstream_gene_variant	PGA_scaffold_0.612	7171237	7178186	+	MODIFIER	yes	no	yes	0.285714286	0.071428571	0.642857143	14	1.571428571	0.321428571	A
chr1	7178835	A	T	downstream_gene_variant	PGA_scaffold_0.612	7171237	7178186	+	MODIFIER	yes	yes	no	0.740740741	0.074074074	0.185185185	27	2.371428571	0.222222222	T
chr1	7183182	A	G	upstream_gene_variant	PGA_scaffold_0.613	7186438	7186683	+	MODIFIER	yes	no	yes	0.333333333	0.133333333	0.533333333	15	1.457142857	0.4	A
chr1	7187663	G	A	upstream_gene_variant	PGA_scaffold_0.614	7188714	7198755	+	MODIFIER	yes	yes	no	0.555555556	0.111111111	0.333333333	9	0.714285714	0.388888889	A
chr1	7190578	T	A	synonymous_variant	PGA_scaffold_0.614	7188714	7198755	+	LOW	yes	yes	yes	0.32	0.36	0.32	25	3	0.5	A
chr1	7197548	T	C	downstream_gene_variant	PGA_scaffold_0.615	7201485	7201799	-	MODIFIER	yes	no	yes	0.444444444	0.111111111	0.444444444	18	1.571428571	0.5	C
chr1	7204486	T	A	upstream_gene_variant	PGA_scaffold_0.615	7201485	7201799	-	MODIFIER	yes	yes	yes	0.380952381	0.142857143	0.476190476	21	2.285714286	0.452380952	T
chr1	7212024	G	C	downstream_gene_variant	PGA_scaffold_0.616	7212681	7221167	-	MODIFIER	yes	no	yes	0.3125	0.0625	0.625	16	1.714285714	0.34375	G
chr1	7219566	G	A	intron_variant	PGA_scaffold_0.616	7212681	7221167	-	MODIFIER	yes	no	yes	0.6875	0.0625	0.25	16	1.542857143	0.28125	A
chr1	7221524	G	T	upstream_gene_variant	PGA_scaffold_0.616	7212681	7221167	-	MODIFIER	yes	no	yes	0.3125	0.0625	0.625	16	1.428571429	0.34375	G
chr1	7226698	G	A	upstream_gene_variant	PGA_scaffold_0.617	7227181	7235952	+	MODIFIER	yes	yes	yes	0.347826087	0.086956522	0.565217391	23	2.314285714	0.391304348	G
chr1	7233945	A	T	intron_variant	PGA_scaffold_0.617	7227181	7235952	+	MODIFIER	yes	no	yes	0.357142857	0.214285714	0.428571429	14	1.371428571	0.464285714	A
chr1	7237710	C	T	downstream_gene_variant	PGA_scaffold_0.617	7227181	7235952	+	MODIFIER	yes	no	yes	0.434782609	0.173913043	0.391304348	23	2.571428571	0.47826087	T
chr1	7241592	T	C	upstream_gene_variant	PGA_scaffold_0.618	7240649	7241407	-	MODIFIER	yes	no	yes	0.263157895	0.263157895	0.473684211	19	2.171428571	0.394736842	T
chr1	7250275	C	T	intergenic_region	evm.TU.PGA_scaffold_0.618-evm.TU.PGA_scaffold_0.619	NA	NA	NA	MODIFIER	yes	yes	yes	0.4375	0.1875	0.375	16	1.4	0.46875	T
chr1	7255917	T	C	intergenic_region	evm.TU.PGA_scaffold_0.618-evm.TU.PGA_scaffold_0.619	NA	NA	NA	MODIFIER	yes	yes	no	0.363636364	0.136363636	0.5	22	1.942857143	0.431818182	T
chr1	7269331	G	C	upstream_gene_variant	PGA_scaffold_0.619	7260954	7267911	-	MODIFIER	yes	yes	yes	0.615384615	0.192307692	0.192307692	26	2.971428571	0.288461538	C
chr1	7270323	T	A	upstream_gene_variant	PGA_scaffold_0.619	7260954	7267911	-	MODIFIER	yes	yes	no	0.608695652	0.086956522	0.304347826	23	2.285714286	0.347826087	A
chr1	7277571	T	G	upstream_gene_variant	PGA_scaffold_0.621	7273281	7275574	-	MODIFIER	yes	yes	yes	0.5	0.2	0.3	20	1.771428571	0.4	G
chr1	7283264	C	T	missense_variant	PGA_scaffold_0.622	7278667	7284044	+	MODERATE	yes	no	yes	0.76	0.12	0.12	25	2.4	0.18	T
chr1	7287473	T	A	downstream_gene_variant	PGA_scaffold_0.622	7278667	7284044	+	MODIFIER	yes	no	yes	0.4375	0.0625	0.5	16	1.314285714	0.46875	T
chr1	7292857	T	A	downstream_gene_variant	PGA_scaffold_0.623	7286396	7291178	+	MODIFIER	yes	yes	no	0.52173913	0.130434783	0.347826087	23	2.314285714	0.413043478	A
chr1	7295616	G	C	downstream_gene_variant	PGA_scaffold_0.623	7286396	7291178	+	MODIFIER	yes	yes	no	0.28	0.28	0.44	25	3.085714286	0.42	G
chr1	7301901	C	G	synonymous_variant	PGA_scaffold_0.624	7292979	7303848	-	LOW	yes	no	yes	0.695652174	0.130434783	0.173913043	23	2.857142857	0.239130435	G
chr1	7306823	T	G	upstream_gene_variant	PGA_scaffold_0.624	7292979	7303848	-	MODIFIER	yes	no	yes	0.333333333	0.111111111	0.555555556	9	0.911764706	0.388888889	T
chr1	7311072	A	G	intergenic_region	evm.TU.PGA_scaffold_0.624-evm.TU.PGA_scaffold_0.625	NA	NA	NA	MODIFIER	yes	no	yes	0.428571429	0.142857143	0.428571429	21	2.742857143	0.5	G
chr1	7319908	A	G	synonymous_variant	PGA_scaffold_0.625	7319155	7319916	-	LOW	yes	no	yes	0.388888889	0.111111111	0.5	18	1.542857143	0.444444444	A
chr1	7320682	C	T	upstream_gene_variant	PGA_scaffold_0.625	7319155	7319916	-	MODIFIER	yes	no	yes	0.5	0.142857143	0.357142857	14	1.285714286	0.428571429	T
chr1	7327978	T	C	upstream_gene_variant	PGA_scaffold_0.626	7324234	7326378	-	MODIFIER	yes	no	yes	0.222222222	0.111111111	0.666666667	18	2.114285714	0.277777778	T
chr1	7334919	A	T	upstream_gene_variant	PGA_scaffold_0.628	7338082	7338327	+	MODIFIER	yes	yes	yes	0.368421053	0.210526316	0.421052632	19	2	0.473684211	A
chr1	7335263	A	C	upstream_gene_variant	PGA_scaffold_0.628	7338082	7338327	+	MODIFIER	yes	yes	yes	0.47826087	0.130434783	0.391304348	23	2.228571429	0.456521739	C
chr1	7344937	A	G	upstream_gene_variant	PGA_scaffold_0.629	7339970	7343236	-	MODIFIER	yes	yes	yes	0.473684211	0.052631579	0.473684211	19	1.8	0.5	G
chr1	7345534	A	T	upstream_gene_variant	PGA_scaffold_0.629	7339970	7343236	-	MODIFIER	yes	no	yes	0.333333333	0.083333333	0.583333333	12	1.228571429	0.375	A
chr1	7354511	C	T	missense_variant	PGA_scaffold_0.631	7353930	7354745	-	MODERATE	yes	no	yes	0.6	0.16	0.24	25	3.4	0.32	T
chr1	7358100	G	A	synonymous_variant	PGA_scaffold_0.632	7357320	7359266	-	LOW	yes	yes	no	0.444444444	0.111111111	0.444444444	27	2.8	0.5	A
chr1	7363732	A	G	upstream_gene_variant	PGA_scaffold_0.632	7357320	7359266	-	MODIFIER	yes	yes	no	0.892857143	0.035714286	0.071428571	28	3.6	0.089285714	G
chr1	7368596	A	C	synonymous_variant	PGA_scaffold_0.633	7362058	7369090	-	LOW	yes	yes	no	0.222222222	0.185185185	0.592592593	27	2.742857143	0.314814815	A
chr1	7370449	G	T	upstream_gene_variant	PGA_scaffold_0.633	7362058	7369090	-	MODIFIER	yes	yes	yes	0.25	0.107142857	0.642857143	28	2.4	0.303571429	G
chr1	7379183	A	G	upstream_gene_variant	PGA_scaffold_0.634	7373315	7374859	-	MODIFIER	yes	no	yes	0.583333333	0.208333333	0.208333333	24	2.742857143	0.3125	G
chr1	7382992	G	A	intron_variant	PGA_scaffold_0.635	7377732	7389579	-	MODIFIER	yes	no	yes	0.5	0.277777778	0.222222222	18	2.142857143	0.361111111	A
chr1	7387957	T	C	intron_variant	PGA_scaffold_0.635	7377732	7389579	-	MODIFIER	yes	no	yes	0.210526316	0.157894737	0.631578947	19	2.057142857	0.289473684	T
chr1	7390703	A	G	upstream_gene_variant	PGA_scaffold_0.635	7377732	7389579	-	MODIFIER	yes	no	yes	0.714285714	0.095238095	0.19047619	21	1.628571429	0.238095238	G
chr1	7398643	G	A	upstream_gene_variant	PGA_scaffold_0.636	7393636	7393914	-	MODIFIER	yes	no	yes	0.727272727	0.090909091	0.181818182	22	2.285714286	0.227272727	A
chr1	7402071	G	A	intergenic_region	evm.TU.PGA_scaffold_0.636-evm.TU.PGA_scaffold_0.637	NA	NA	NA	MODIFIER	yes	no	yes	0.666666667	0.166666667	0.166666667	12	1.428571429	0.25	A
chr1	7408689	A	G	intergenic_region	evm.TU.PGA_scaffold_0.636-evm.TU.PGA_scaffold_0.637	NA	NA	NA	MODIFIER	yes	no	yes	0.2	0.3	0.5	10	1.142857143	0.35	A
chr1	7411150	G	C	intergenic_region	evm.TU.PGA_scaffold_0.636-evm.TU.PGA_scaffold_0.637	NA	NA	NA	MODIFIER	yes	no	yes	0.772727273	0.090909091	0.136363636	22	1.771428571	0.181818182	C
chr1	7443416	A	G	upstream_gene_variant	PGA_scaffold_0.639	7448406	7449260	+	MODIFIER	yes	no	yes	0.428571429	0.142857143	0.428571429	14	1.428571429	0.5	G
chr1	7449315	G	A	downstream_gene_variant	PGA_scaffold_0.639	7448406	7449260	+	MODIFIER	yes	no	yes	0.466666667	0.133333333	0.4	15	1.771428571	0.466666667	A
chr1	7474886	T	C	upstream_gene_variant	PGA_scaffold_0.641	7479573	7486441	+	MODIFIER	yes	no	yes	0.384615385	0.153846154	0.461538462	13	1.314285714	0.461538462	T
chr1	7476800	T	C	upstream_gene_variant	PGA_scaffold_0.641	7479573	7486441	+	MODIFIER	yes	no	yes	0.652173913	0.130434783	0.217391304	23	1.942857143	0.282608696	C
chr1	7482086	T	C	intron_variant	PGA_scaffold_0.641	7479573	7486441	+	MODIFIER	yes	no	yes	0.333333333	0.133333333	0.533333333	15	1.714285714	0.4	T
chr1	7486053	A	G	upstream_gene_variant	PGA_scaffold_0.642	7488067	7493472	+	MODIFIER	yes	no	yes	0.571428571	0.095238095	0.333333333	21	2.085714286	0.380952381	G
chr1	7492280	A	G	missense_variant	PGA_scaffold_0.642	7488067	7493472	+	MODERATE	yes	no	yes	0.047619048	0.047619048	0.904761905	21	2.8	0.071428571	A
chr1	7495788	A	G	downstream_gene_variant	PGA_scaffold_0.642	7488067	7493472	+	MODIFIER	yes	no	yes	0.384615385	0.076923077	0.538461538	13	1.485714286	0.423076923	A
chr1	7501911	T	C	upstream_gene_variant	PGA_scaffold_0.643	7499982	7500365	-	MODIFIER	yes	no	yes	0.75	0.125	0.125	24	1.771428571	0.1875	C
chr1	7505028	A	C	upstream_gene_variant	PGA_scaffold_0.643	7499982	7500365	-	MODIFIER	yes	no	yes	0.461538462	0.076923077	0.461538462	13	1.323529412	0.5	C
chr1	7514436	G	A	upstream_gene_variant	PGA_scaffold_0.644	7510436	7510648	-	MODIFIER	yes	no	yes	0.5	0.166666667	0.333333333	12	1.2	0.416666667	A
chr1	7519632	G	C	downstream_gene_variant	PGA_scaffold_0.646	7521914	7525786	-	MODIFIER	yes	no	yes	0.476190476	0.285714286	0.238095238	21	2.514285714	0.380952381	C
chr1	7520749	C	A	synonymous_variant	PGA_scaffold_0.645	7518003	7520815	+	LOW	yes	no	yes	0.391304348	0.173913043	0.434782609	23	2.628571429	0.47826087	C
chr1	7526081	A	T	upstream_gene_variant	PGA_scaffold_0.646	7521914	7525786	-	MODIFIER	yes	no	yes	0.476190476	0.095238095	0.428571429	21	1.971428571	0.476190476	T
chr1	7532791	T	C	downstream_gene_variant	PGA_scaffold_0.647	7535724	7536413	-	MODIFIER	yes	no	yes	0.277777778	0.333333333	0.388888889	18	2.058823529	0.444444444	T
chr1	7536902	G	A	upstream_gene_variant	PGA_scaffold_0.647	7535724	7536413	-	MODIFIER	yes	no	yes	0.416666667	0.166666667	0.416666667	24	2.285714286	0.5	A
chr1	7541472	T	C	downstream_gene_variant	PGA_scaffold_0.649	7541996	7558533	-	MODIFIER	yes	no	yes	0.642857143	0.178571429	0.178571429	28	3.228571429	0.267857143	C
chr1	7549382	C	T	synonymous_variant	PGA_scaffold_0.649	7541996	7558533	-	LOW	yes	no	yes	0.19047619	0.095238095	0.714285714	21	2.6	0.238095238	C
chr1	7553285	T	C	intron_variant	PGA_scaffold_0.649	7541996	7558533	-	MODIFIER	yes	no	yes	0.4	0.3	0.3	10	1.057142857	0.45	C
chr1	7557736	T	C	synonymous_variant	PGA_scaffold_0.649	7541996	7558533	-	LOW	yes	no	yes	0.363636364	0.181818182	0.454545455	22	2.371428571	0.454545455	T
chr1	7560345	T	C	upstream_gene_variant	PGA_scaffold_0.649	7541996	7558533	-	MODIFIER	yes	no	yes	0.32	0.36	0.32	25	3.8	0.5	C
chr1	7566599	A	G	upstream_gene_variant	PGA_scaffold_0.650	7568224	7568538	+	MODIFIER	yes	no	yes	0.636363636	0.090909091	0.272727273	11	0.885714286	0.318181818	G
chr1	7581778	T	C	downstream_gene_variant	PGA_scaffold_0.651	7573114	7581229	+	MODIFIER	yes	no	yes	0.333333333	0.166666667	0.5	24	2.342857143	0.416666667	T
chr1	7586118	A	T	upstream_gene_variant	PGA_scaffold_0.652	7582515	7585761	-	MODIFIER	yes	no	yes	0.263157895	0.105263158	0.631578947	19	1.771428571	0.315789474	A
chr1	7594448	A	G	synonymous_variant	PGA_scaffold_0.653	7594374	7595174	+	LOW	yes	no	yes	0.44	0.08	0.48	25	3.085714286	0.48	A
chr1	7596171	G	C	synonymous_variant	PGA_scaffold_0.654	7596081	7600677	-	LOW	yes	no	yes	0.5	0.045454545	0.454545455	22	2.257142857	0.477272727	C
chr1	7601362	A	G	upstream_gene_variant	PGA_scaffold_0.654	7596081	7600677	-	MODIFIER	yes	no	yes	0.117647059	0.058823529	0.823529412	17	1.771428571	0.147058824	A
chr1	7610637	C	T	intergenic_region	evm.TU.PGA_scaffold_0.654-evm.TU.PGA_scaffold_0.655	NA	NA	NA	MODIFIER	yes	no	yes	0.125	0.0625	0.8125	16	1.514285714	0.15625	C
chr1	7615349	A	G	upstream_gene_variant	PGA_scaffold_0.655	7616572	7618933	+	MODIFIER	yes	no	yes	0.1	0.1	0.8	10	0.885714286	0.15	A
chr1	7623917	A	G	synonymous_variant	PGA_scaffold_0.656	7623288	7625234	+	LOW	yes	no	yes	0.625	0.166666667	0.208333333	24	3.371428571	0.291666667	G
chr1	7627454	T	A	downstream_gene_variant	PGA_scaffold_0.656	7623288	7625234	+	MODIFIER	yes	no	yes	0.333333333	0.285714286	0.380952381	21	3.114285714	0.476190476	T
chr1	7642277	T	C	intergenic_region	evm.TU.PGA_scaffold_0.657-evm.TU.PGA_scaffold_0.658	NA	NA	NA	MODIFIER	yes	no	yes	0.230769231	0.230769231	0.538461538	13	1.485714286	0.346153846	T
chr1	7647198	T	C	upstream_gene_variant	PGA_scaffold_0.659	7648453	7650681	+	MODIFIER	yes	no	yes	0.4	0.1	0.5	10	0.885714286	0.45	T
chr1	7652264	T	C	upstream_gene_variant	PGA_scaffold_0.658	7647767	7648140	-	MODIFIER	yes	no	yes	0.421052632	0.157894737	0.421052632	19	1.971428571	0.5	C
chr1	7655614	C	T	downstream_gene_variant	PGA_scaffold_0.659	7648453	7650681	+	MODIFIER	yes	no	yes	0.3125	0.0625	0.625	16	1.911764706	0.34375	C
chr1	7660647	C	T	upstream_gene_variant	PGA_scaffold_0.660	7662691	7670441	+	MODIFIER	yes	no	yes	0.181818182	0.181818182	0.636363636	11	2.029411765	0.272727273	C
chr1	7667397	C	G	synonymous_variant	PGA_scaffold_0.660	7662691	7670441	+	LOW	yes	no	yes	0.681818182	0.227272727	0.090909091	22	2.514285714	0.204545455	G
chr1	7673539	C	A	downstream_gene_variant	PGA_scaffold_0.660	7662691	7670441	+	MODIFIER	yes	no	yes	0.041666667	0.041666667	0.916666667	24	2.714285714	0.0625	C
chr1	7682842	T	C	upstream_gene_variant	PGA_scaffold_0.662	7687578	7695097	+	MODIFIER	yes	no	yes	0.230769231	0.076923077	0.692307692	13	1.171428571	0.269230769	T
chr1	7686653	A	T	upstream_gene_variant	PGA_scaffold_0.662	7687578	7695097	+	MODIFIER	yes	no	yes	0.473684211	0.052631579	0.473684211	19	1.828571429	0.5	T
chr1	7691757	G	C	intron_variant	PGA_scaffold_0.662	7687578	7695097	+	MODIFIER	yes	no	yes	0.454545455	0.136363636	0.409090909	22	2.514285714	0.477272727	C
chr1	7696968	C	A	downstream_gene_variant	PGA_scaffold_0.662	7687578	7695097	+	MODIFIER	yes	no	yes	0.4	0.25	0.35	20	1.714285714	0.475	A
chr1	7700023	G	A	downstream_gene_variant	PGA_scaffold_0.662	7687578	7695097	+	MODIFIER	yes	no	yes	0.565217391	0.173913043	0.260869565	23	2.714285714	0.347826087	A
chr1	7705846	T	C	upstream_gene_variant	PGA_scaffold_0.663	7701769	7702230	-	MODIFIER	yes	no	yes	0.541666667	0.166666667	0.291666667	24	2.371428571	0.375	C
chr1	7718926	T	C	downstream_gene_variant	PGA_scaffold_0.664	7719676	7721220	-	MODIFIER	yes	no	yes	0.285714286	0.095238095	0.619047619	21	2.285714286	0.333333333	T
chr1	7720378	C	T	synonymous_variant	PGA_scaffold_0.664	7719676	7721220	-	LOW	yes	no	yes	0.083333333	0.041666667	0.875	24	3.114285714	0.104166667	C
chr1	7726517	T	C	intergenic_region	evm.TU.PGA_scaffold_0.664-evm.TU.PGA_scaffold_0.665	NA	NA	NA	MODIFIER	yes	no	yes	0.454545455	0.090909091	0.454545455	11	0.885714286	0.5	C
chr1	7731621	A	C	intergenic_region	evm.TU.PGA_scaffold_0.664-evm.TU.PGA_scaffold_0.665	NA	NA	NA	MODIFIER	yes	no	yes	0.25	0.083333333	0.666666667	12	1.314285714	0.291666667	A
chr1	7747017	G	A	downstream_gene_variant	PGA_scaffold_0.665	7745298	7746839	+	MODIFIER	yes	no	yes	0.736842105	0.105263158	0.157894737	19	1.914285714	0.210526316	A
chr1	7759156	T	C	upstream_gene_variant	PGA_scaffold_0.666	7749739	7754518	-	MODIFIER	yes	no	yes	0.461538462	0.269230769	0.269230769	26	3.371428571	0.403846154	C
chr1	7761816	A	G	upstream_gene_variant	PGA_scaffold_0.668	7763539	7763751	+	MODIFIER	yes	no	yes	0.555555556	0.111111111	0.333333333	18	1.342857143	0.388888889	G
chr1	7769359	G	C	downstream_gene_variant	PGA_scaffold_0.670	7769791	7776944	-	MODIFIER	yes	no	yes	0.375	0.291666667	0.333333333	24	2.771428571	0.479166667	C
chr1	7775689	A	T	intron_variant	PGA_scaffold_0.670	7769791	7776944	-	MODIFIER	yes	no	yes	0.444444444	0.222222222	0.333333333	18	1.342857143	0.444444444	T
chr1	7782247	G	A	intergenic_region	evm.TU.PGA_scaffold_0.670-evm.TU.PGA_scaffold_0.671	NA	NA	NA	MODIFIER	yes	no	yes	0.733333333	0.066666667	0.2	15	1.228571429	0.233333333	A
chr1	7789357	A	G	upstream_gene_variant	PGA_scaffold_0.671	7790402	7790602	+	MODIFIER	yes	no	yes	0.307692308	0.076923077	0.615384615	13	1.171428571	0.346153846	A
chr1	7791876	T	A	upstream_gene_variant	PGA_scaffold_0.672	7792704	7795776	+	MODIFIER	yes	yes	no	0.85	0.05	0.1	20	1.657142857	0.125	A
chr1	7799482	A	G	downstream_gene_variant	PGA_scaffold_0.672	7792704	7795776	+	MODIFIER	yes	yes	no	0.863636364	0.045454545	0.090909091	22	2.6	0.113636364	G
chr1	7804835	C	G	intergenic_region	evm.TU.PGA_scaffold_0.673-evm.TU.PGA_scaffold_0.674	NA	NA	NA	MODIFIER	yes	yes	no	0.666666667	0.066666667	0.266666667	15	1.257142857	0.3	G
chr1	7807853	A	C	intergenic_region	evm.TU.PGA_scaffold_0.673-evm.TU.PGA_scaffold_0.674	NA	NA	NA	MODIFIER	yes	no	yes	0.428571429	0.142857143	0.428571429	7	0.571428571	0.5	C
chr1	7812618	C	G	intergenic_region	evm.TU.PGA_scaffold_0.673-evm.TU.PGA_scaffold_0.674	NA	NA	NA	MODIFIER	yes	no	yes	0.388888889	0.111111111	0.5	18	1.857142857	0.444444444	C
chr1	7829850	T	C	intergenic_region	evm.TU.PGA_scaffold_0.673-evm.TU.PGA_scaffold_0.674	NA	NA	NA	MODIFIER	yes	yes	yes	0.615384615	0.192307692	0.192307692	26	2.885714286	0.288461538	C
chr1	7832154	C	A	intergenic_region	evm.TU.PGA_scaffold_0.673-evm.TU.PGA_scaffold_0.674	NA	NA	NA	MODIFIER	yes	yes	yes	0.375	0.0625	0.5625	16	1.4	0.40625	C
chr1	7835447	G	C	intergenic_region	evm.TU.PGA_scaffold_0.673-evm.TU.PGA_scaffold_0.674	NA	NA	NA	MODIFIER	yes	yes	no	0.375	0.125	0.5	24	2.571428571	0.4375	G
chr1	7842038	G	C	upstream_gene_variant	PGA_scaffold_0.675	7845095	7846281	+	MODIFIER	yes	no	yes	0.333333333	0.083333333	0.583333333	12	0.823529412	0.375	G
chr1	7847706	A	C	upstream_gene_variant	PGA_scaffold_0.676	7848261	7854943	+	MODIFIER	yes	yes	no	0.4375	0.125	0.4375	16	1.171428571	0.5	C
chr1	7852414	G	A	intron_variant	PGA_scaffold_0.676	7848261	7854943	+	MODIFIER	yes	no	yes	0.5	0.071428571	0.428571429	14	1.342857143	0.464285714	A
chr1	7855457	G	A	downstream_gene_variant	PGA_scaffold_0.676	7848261	7854943	+	MODIFIER	yes	no	yes	0.473684211	0.210526316	0.315789474	19	2.085714286	0.421052632	A
chr1	7879176	T	G	missense_variant	PGA_scaffold_0.678	7874273	7879221	-	MODERATE	yes	no	yes	0.444444444	0.055555556	0.5	18	1.771428571	0.472222222	T
chr1	7883157	T	C	upstream_gene_variant	PGA_scaffold_0.678	7874273	7879221	-	MODIFIER	yes	yes	no	0.357142857	0.142857143	0.5	14	1.342857143	0.428571429	T
chr1	7887227	T	C	downstream_gene_variant	PGA_scaffold_0.679	7887885	7888157	-	MODIFIER	yes	yes	no	0.392857143	0.214285714	0.392857143	28	3.257142857	0.5	C
chr1	7890116	T	C	upstream_gene_variant	PGA_scaffold_0.679	7887885	7888157	-	MODIFIER	yes	yes	no	0.375	0.208333333	0.416666667	24	3.2	0.479166667	T
chr1	7898258	T	C	intergenic_region	evm.TU.PGA_scaffold_0.679-evm.TU.PGA_scaffold_0.681	NA	NA	NA	MODIFIER	yes	no	yes	0.4	0.1	0.5	10	0.742857143	0.45	T
chr1	7902841	A	T	intergenic_region	evm.TU.PGA_scaffold_0.679-evm.TU.PGA_scaffold_0.681	NA	NA	NA	MODIFIER	yes	yes	no	0.5	0.111111111	0.388888889	18	1.771428571	0.444444444	T
chr1	7908624	G	A	intergenic_region	evm.TU.PGA_scaffold_0.679-evm.TU.PGA_scaffold_0.681	NA	NA	NA	MODIFIER	yes	yes	no	0.35	0.15	0.5	20	2.657142857	0.425	G
chr1	7913809	A	C	upstream_gene_variant	PGA_scaffold_0.681	7915627	7916676	+	MODIFIER	yes	yes	no	0.5	0.125	0.375	16	1.714285714	0.4375	C
chr1	7917131	G	A	downstream_gene_variant	PGA_scaffold_0.681	7915627	7916676	+	MODIFIER	yes	yes	no	0.52173913	0.043478261	0.434782609	23	2.428571429	0.456521739	A
chr1	7922436	T	C	intergenic_region	evm.TU.PGA_scaffold_0.681-evm.TU.PGA_scaffold_0.682	NA	NA	NA	MODIFIER	yes	no	yes	0.5	0.15	0.35	20	2.6	0.425	C
chr1	7928464	C	T	upstream_gene_variant	PGA_scaffold_0.682	7931756	7932133	+	MODIFIER	yes	yes	no	0.52173913	0.086956522	0.391304348	23	2.2	0.434782609	T
chr1	7931412	C	A	upstream_gene_variant	PGA_scaffold_0.682	7931756	7932133	+	MODIFIER	yes	no	yes	0.571428571	0.285714286	0.142857143	7	0.685714286	0.285714286	A
chr1	7937209	C	T	downstream_gene_variant	PGA_scaffold_0.683	7937228	7950052	-	MODIFIER	yes	yes	yes	0.433333333	0.166666667	0.4	30	3.371428571	0.483333333	T
chr1	7940225	C	A	intron_variant	PGA_scaffold_0.683	7937228	7950052	-	MODIFIER	yes	no	yes	0.48	0.08	0.44	25	2.714285714	0.48	A
chr1	7948551	C	A	intron_variant	PGA_scaffold_0.683	7937228	7950052	-	MODIFIER	yes	yes	yes	0.347826087	0.086956522	0.565217391	23	2.257142857	0.391304348	C
chr1	7954031	G	A	upstream_gene_variant	PGA_scaffold_0.683	7937228	7950052	-	MODIFIER	yes	yes	yes	0.375	0.125	0.5	16	1.542857143	0.4375	G
chr1	7956448	T	G	intergenic_region	evm.TU.PGA_scaffold_0.683-evm.TU.PGA_scaffold_0.684	NA	NA	NA	MODIFIER	yes	yes	yes	0.375	0.083333333	0.541666667	24	2.4	0.416666667	T
chr1	7960173	A	G	upstream_gene_variant	PGA_scaffold_0.684	7963994	7964209	+	MODIFIER	yes	yes	yes	0.45	0.1	0.45	20	2.142857143	0.5	G
chr1	7969061	A	G	synonymous_variant	PGA_scaffold_0.685	7964871	7969631	+	LOW	yes	yes	yes	0.333333333	0.285714286	0.380952381	21	2.885714286	0.476190476	A
chr1	7974572	T	C	upstream_gene_variant	PGA_scaffold_0.687	7977215	8004338	+	MODIFIER	yes	no	yes	0.4	0.25	0.35	20	2.342857143	0.475	C
chr1	7975668	A	G	upstream_gene_variant	PGA_scaffold_0.687	7977215	8004338	+	MODIFIER	yes	no	yes	0.428571429	0.071428571	0.5	14	2	0.464285714	A
chr1	7980199	G	C	intron_variant	PGA_scaffold_0.687	7977215	8004338	+	MODIFIER	yes	no	yes	0.703703704	0.037037037	0.259259259	27	2.485714286	0.277777778	C
chr1	7986190	A	G	intron_variant	PGA_scaffold_0.687	7977215	8004338	+	MODIFIER	yes	no	yes	0.3	0.15	0.55	20	2.514285714	0.375	A
chr1	7994175	G	A	intron_variant	PGA_scaffold_0.687	7977215	8004338	+	MODIFIER	yes	no	yes	0.333333333	0.066666667	0.6	15	1.428571429	0.366666667	G
chr1	7999967	T	C	intron_variant	PGA_scaffold_0.687	7977215	8004338	+	MODIFIER	yes	no	yes	0.043478261	0.043478261	0.913043478	23	2.485714286	0.065217391	T
chr1	8004682	T	G	downstream_gene_variant	PGA_scaffold_0.687	7977215	8004338	+	MODIFIER	yes	no	yes	0.708333333	0.166666667	0.125	24	2.657142857	0.208333333	G
chr1	8008753	A	G	downstream_gene_variant	PGA_scaffold_0.687	7977215	8004338	+	MODIFIER	yes	no	yes	0.416666667	0.083333333	0.5	12	1.057142857	0.458333333	A
chr1	8018057	C	T	intergenic_region	evm.TU.PGA_scaffold_0.688-evm.TU.PGA_scaffold_0.689	NA	NA	NA	MODIFIER	yes	no	yes	0.333333333	0.208333333	0.458333333	24	2.542857143	0.4375	C
chr1	8022249	A	G	downstream_gene_variant	PGA_scaffold_0.689	8023965	8031434	-	MODIFIER	yes	no	yes	0.652173913	0.043478261	0.304347826	23	1.971428571	0.326086957	G
chr1	8028875	C	T	downstream_gene_variant	PGA_scaffold_0.690	8032146	8032520	-	MODIFIER	yes	no	yes	0.210526316	0.052631579	0.736842105	19	1.885714286	0.236842105	C
chr1	8031035	A	G	downstream_gene_variant	PGA_scaffold_0.690	8032146	8032520	-	MODIFIER	yes	no	yes	0.583333333	0.083333333	0.333333333	12	1	0.375	G
chr1	8036233	C	T	upstream_gene_variant	PGA_scaffold_0.689	8023965	8031434	-	MODIFIER	yes	yes	yes	0.592592593	0.111111111	0.296296296	27	2.628571429	0.351851852	T
chr1	8043513	G	A	upstream_gene_variant	PGA_scaffold_0.691	8032619	8038720	-	MODIFIER	yes	no	yes	0.736842105	0.105263158	0.157894737	19	1.771428571	0.210526316	A
chr1	8047389	C	T	intron_variant	PGA_scaffold_0.692	8044778	8050292	-	MODIFIER	yes	no	yes	0.45	0.1	0.45	20	1.885714286	0.5	T
chr1	8050851	C	T	upstream_gene_variant	PGA_scaffold_0.692	8044778	8050292	-	MODIFIER	yes	yes	no	0.571428571	0.047619048	0.380952381	21	1.542857143	0.404761905	T
chr1	8056215	G	A	intergenic_region	evm.TU.PGA_scaffold_0.692-evm.TU.PGA_scaffold_0.694	NA	NA	NA	MODIFIER	yes	no	yes	0.142857143	0.142857143	0.714285714	7	0.714285714	0.214285714	G
chr1	8061724	C	T	intergenic_region	evm.TU.PGA_scaffold_0.692-evm.TU.PGA_scaffold_0.694	NA	NA	NA	MODIFIER	yes	no	yes	0.294117647	0.176470588	0.529411765	17	1.428571429	0.382352941	C
chr1	8068234	C	T	intergenic_region	evm.TU.PGA_scaffold_0.692-evm.TU.PGA_scaffold_0.694	NA	NA	NA	MODIFIER	yes	yes	no	0.366666667	0.533333333	0.1	30	4.714285714	0.366666667	T
chr1	8072476	T	C	downstream_gene_variant	PGA_scaffold_0.694	8073348	8076514	-	MODIFIER	yes	no	yes	0.227272727	0.136363636	0.636363636	22	2.342857143	0.295454545	T
chr1	8075962	G	A	intron_variant	PGA_scaffold_0.694	8073348	8076514	-	MODIFIER	yes	no	yes	0.235294118	0.058823529	0.705882353	17	1.714285714	0.264705882	G
chr1	8080860	A	G	upstream_gene_variant	PGA_scaffold_0.694	8073348	8076514	-	MODIFIER	yes	no	yes	0.411764706	0.235294118	0.352941176	17	1.657142857	0.470588235	G
chr1	8085658	C	T	downstream_gene_variant	PGA_scaffold_0.695	8089588	8093254	-	MODIFIER	yes	yes	no	0.75	0.125	0.125	16	1.457142857	0.1875	T
chr1	8091088	C	T	downstream_gene_variant	PGA_scaffold_0.696	8093367	8100767	-	MODIFIER	yes	no	yes	0.454545455	0.090909091	0.454545455	22	2.314285714	0.5	T
chr1	8096612	T	C	upstream_gene_variant	PGA_scaffold_0.695	8089588	8093254	-	MODIFIER	yes	yes	yes	0.428571429	0.19047619	0.380952381	21	2.485714286	0.476190476	C
chr1	8101199	A	C	upstream_gene_variant	PGA_scaffold_0.696	8093367	8100767	-	MODIFIER	yes	yes	no	0.592592593	0.185185185	0.222222222	27	3.428571429	0.314814815	C
chr1	8105150	T	C	missense_variant	PGA_scaffold_0.697	8105145	8107875	-	MODERATE	yes	no	yes	0.277777778	0.444444444	0.277777778	18	2.114285714	0.5	C
chr1	8112509	A	G	synonymous_variant	PGA_scaffold_0.698	8111114	8113168	-	LOW	yes	yes	yes	0.083333333	0.25	0.666666667	24	3.085714286	0.208333333	A
chr1	8117856	C	T	upstream_gene_variant	PGA_scaffold_0.698	8111114	8113168	-	MODIFIER	yes	no	yes	0.363636364	0.318181818	0.318181818	22	2.085714286	0.477272727	T
chr1	8123704	C	T	upstream_gene_variant	PGA_scaffold_0.699	8124085	8133461	+	MODIFIER	yes	no	yes	0.476190476	0.19047619	0.333333333	21	2.628571429	0.428571429	T
chr1	8125944	A	G	intron_variant	PGA_scaffold_0.699	8124085	8133461	+	MODIFIER	yes	no	yes	0.45	0.1	0.45	20	1.8	0.5	G
chr1	8131971	C	A	intron_variant	PGA_scaffold_0.699	8124085	8133461	+	MODIFIER	yes	no	yes	0.647058824	0.058823529	0.294117647	17	1.257142857	0.323529412	A
chr1	8139072	T	C	intergenic_region	evm.TU.PGA_scaffold_0.699-evm.TU.PGA_scaffold_0.700	NA	NA	NA	MODIFIER	yes	no	yes	0.571428571	0.047619048	0.380952381	21	2.085714286	0.404761905	C
chr1	8145363	C	T	intergenic_region	evm.TU.PGA_scaffold_0.699-evm.TU.PGA_scaffold_0.700	NA	NA	NA	MODIFIER	yes	no	yes	0.222222222	0.055555556	0.722222222	18	1.628571429	0.25	C
chr1	8153080	C	T	downstream_gene_variant	PGA_scaffold_0.700	8150511	8151194	+	MODIFIER	yes	no	yes	0.68	0.12	0.2	25	2.714285714	0.26	T
chr1	8156302	G	T	synonymous_variant	PGA_scaffold_0.701	8154927	8160605	-	LOW	yes	no	yes	0.375	0.25	0.375	24	2.685714286	0.5	T
chr1	8161864	T	C	upstream_gene_variant	PGA_scaffold_0.701	8154927	8160605	-	MODIFIER	yes	yes	yes	0.5	0.333333333	0.166666667	24	2.6	0.333333333	C
chr1	8169038	C	T	upstream_gene_variant	PGA_scaffold_0.702	8171867	8174296	+	MODIFIER	yes	yes	yes	0.277777778	0.055555556	0.666666667	18	1.657142857	0.305555556	C
chr1	8171627	T	C	upstream_gene_variant	PGA_scaffold_0.702	8171867	8174296	+	MODIFIER	yes	yes	no	0.48	0.2	0.32	25	2.085714286	0.42	C
chr1	8179704	C	G	upstream_gene_variant	PGA_scaffold_0.703	8179709	8184561	+	MODIFIER	yes	yes	no	0.5	0.25	0.25	24	2.6	0.375	G
chr1	8184215	A	T	missense_variant	PGA_scaffold_0.703	8179709	8184561	+	MODERATE	yes	yes	no	0.391304348	0.260869565	0.347826087	23	2.714285714	0.47826087	T
chr1	8187031	T	C	downstream_gene_variant	PGA_scaffold_0.703	8179709	8184561	+	MODIFIER	yes	no	yes	0.636363636	0.090909091	0.272727273	11	0.8	0.318181818	C
chr1	8194776	A	T	upstream_gene_variant	PGA_scaffold_0.704	8194867	8207360	+	MODIFIER	yes	yes	no	0.703703704	0.148148148	0.148148148	27	2.514285714	0.222222222	T
chr1	8195153	A	T	intron_variant	PGA_scaffold_0.704	8194867	8207360	+	MODIFIER	yes	yes	yes	0.583333333	0.333333333	0.083333333	12	1.314285714	0.25	T
chr1	8202299	C	T	intron_variant	PGA_scaffold_0.704	8194867	8207360	+	MODIFIER	yes	yes	no	0.631578947	0.105263158	0.263157895	19	1.457142857	0.315789474	T
chr1	8205068	C	T	upstream_gene_variant	PGA_scaffold_0.705	8207587	8216674	+	MODIFIER	yes	yes	no	0.461538462	0.076923077	0.461538462	13	0.828571429	0.5	T
chr1	8212982	A	G	intron_variant	PGA_scaffold_0.705	8207587	8216674	+	MODIFIER	yes	no	yes	0.409090909	0.136363636	0.454545455	22	2.685714286	0.477272727	A
chr1	8216989	C	T	upstream_gene_variant	PGA_scaffold_0.706	8219407	8221008	+	MODIFIER	yes	yes	no	0.52173913	0.130434783	0.347826087	23	2.685714286	0.413043478	T
chr1	8221109	A	G	downstream_gene_variant	PGA_scaffold_0.705	8207587	8216674	+	MODIFIER	yes	no	yes	0.458333333	0.291666667	0.25	24	2.114285714	0.395833333	G
chr1	8226666	A	G	intergenic_region	evm.TU.PGA_scaffold_0.706-evm.TU.PGA_scaffold_0.707	NA	NA	NA	MODIFIER	yes	no	yes	0.4	0.15	0.45	20	2.028571429	0.475	A
chr1	8231327	G	A	upstream_gene_variant	PGA_scaffold_0.707	8231833	8232912	+	MODIFIER	yes	yes	yes	0.565217391	0.173913043	0.260869565	23	2.571428571	0.347826087	A
chr1	8239099	C	G	downstream_gene_variant	PGA_scaffold_0.708	8239158	8239856	-	MODIFIER	yes	yes	no	0.642857143	0.142857143	0.214285714	14	1.171428571	0.285714286	G
chr1	8241775	C	T	upstream_gene_variant	PGA_scaffold_0.708	8239158	8239856	-	MODIFIER	yes	no	yes	0.333333333	0.333333333	0.333333333	9	1.057142857	0.5	T
chr1	8248716	C	T	intron_variant	PGA_scaffold_0.709	8247385	8252377	+	MODIFIER	yes	no	yes	0.888888889	0.037037037	0.074074074	27	2.828571429	0.092592593	T
chr1	8252355	C	G	missense_variant	PGA_scaffold_0.709	8247385	8252377	+	MODERATE	yes	yes	yes	0.416666667	0.166666667	0.416666667	24	2.685714286	0.5	G
chr1	8258595	G	T	missense_variant	PGA_scaffold_0.710	8257744	8268345	+	MODERATE	yes	yes	no	0.357142857	0.25	0.392857143	28	2.828571429	0.482142857	G
chr1	8261618	T	C	intron_variant	PGA_scaffold_0.710	8257744	8268345	+	MODIFIER	yes	yes	no	0.391304348	0.217391304	0.391304348	23	2.714285714	0.5	C
chr1	8268787	T	C	downstream_gene_variant	PGA_scaffold_0.710	8257744	8268345	+	MODIFIER	yes	no	yes	0.68	0.12	0.2	25	2.085714286	0.26	C
chr1	8270095	C	T	synonymous_variant	PGA_scaffold_0.711	8269549	8270655	-	LOW	yes	yes	no	0.777777778	0.185185185	0.037037037	27	2.971428571	0.12962963	T
chr1	8277828	A	G	synonymous_variant	PGA_scaffold_0.712	8276153	8279127	-	LOW	yes	no	yes	0.192307692	0.307692308	0.5	26	2.942857143	0.346153846	A
chr1	8283929	T	C	upstream_gene_variant	PGA_scaffold_0.712	8276153	8279127	-	MODIFIER	yes	yes	yes	0.4375	0.0625	0.5	16	1.2	0.46875	T
chr1	8287400	T	A	intergenic_region	evm.TU.PGA_scaffold_0.712-evm.TU.PGA_scaffold_0.713	NA	NA	NA	MODIFIER	yes	yes	no	0.714285714	0.071428571	0.214285714	14	1.485714286	0.25	A
chr1	8292789	C	A	downstream_gene_variant	PGA_scaffold_0.713	8294131	8298731	-	MODIFIER	yes	yes	no	0.565217391	0.130434783	0.304347826	23	1.942857143	0.369565217	A
chr1	8298215	T	A	missense_variant	PGA_scaffold_0.713	8294131	8298731	-	MODERATE	yes	yes	no	0.416666667	0.125	0.458333333	24	3.057142857	0.479166667	T
chr1	8301741	G	A	upstream_gene_variant	PGA_scaffold_0.713	8294131	8298731	-	MODIFIER	yes	yes	no	0.428571429	0.142857143	0.428571429	14	1.2	0.5	A
chr1	8308641	G	A	upstream_gene_variant	PGA_scaffold_0.714	8303832	8304152	-	MODIFIER	yes	yes	yes	0.388888889	0.222222222	0.388888889	18	1.885714286	0.5	A
chr1	8311265	A	G	upstream_gene_variant	PGA_scaffold_0.715	8307162	8307461	-	MODIFIER	yes	yes	yes	0.4375	0.0625	0.5	16	1.314285714	0.46875	A
chr1	8319241	A	G	downstream_gene_variant	PGA_scaffold_0.716	8324094	8330509	-	MODIFIER	yes	yes	yes	0.45	0.1	0.45	20	1.942857143	0.5	G
chr1	8324198	C	T	missense_variant	PGA_scaffold_0.716	8324094	8330509	-	MODERATE	yes	no	yes	0.368421053	0.052631579	0.578947368	19	1.885714286	0.394736842	C
chr1	8325800	C	T	intron_variant	PGA_scaffold_0.716	8324094	8330509	-	MODIFIER	yes	yes	yes	0.571428571	0.047619048	0.380952381	21	1.657142857	0.404761905	T
chr1	8333508	G	A	upstream_gene_variant	PGA_scaffold_0.716	8324094	8330509	-	MODIFIER	yes	no	yes	0.333333333	0.166666667	0.5	18	1.628571429	0.416666667	G
chr1	8339208	T	C	upstream_gene_variant	PGA_scaffold_0.717	8341655	8342739	+	MODIFIER	yes	no	yes	0.5625	0.0625	0.375	16	1.285714286	0.40625	C
chr1	8343114	T	G	downstream_gene_variant	PGA_scaffold_0.717	8341655	8342739	+	MODIFIER	yes	yes	yes	0.285714286	0.142857143	0.571428571	21	2.428571429	0.357142857	T
chr1	8345531	C	T	downstream_gene_variant	PGA_scaffold_0.717	8341655	8342739	+	MODIFIER	yes	yes	yes	0.45	0.05	0.5	20	2.228571429	0.475	C
chr1	8351791	A	G	missense_variant	PGA_scaffold_0.718	8342740	8354741	+	MODERATE	yes	yes	yes	0.391304348	0.086956522	0.52173913	23	2.342857143	0.434782609	A
chr1	8355942	G	A	synonymous_variant	PGA_scaffold_0.719	8355553	8358547	-	LOW	yes	no	yes	0.416666667	0.291666667	0.291666667	24	3.142857143	0.4375	A
chr1	8362314	A	C	upstream_gene_variant	PGA_scaffold_0.719	8355553	8358547	-	MODIFIER	yes	no	yes	0.88	0.08	0.04	25	2.828571429	0.08	C
chr1	8369037	C	T	synonymous_variant	PGA_scaffold_0.720	8361528	8373461	-	LOW	yes	yes	no	0.322580645	0.193548387	0.483870968	31	3.685714286	0.419354839	C
chr1	8371529	A	C	missense_variant	PGA_scaffold_0.720	8361528	8373461	-	MODERATE	yes	yes	no	0.407407407	0.074074074	0.518518519	27	3.257142857	0.444444444	A
chr1	8378339	T	C	upstream_gene_variant	PGA_scaffold_0.720	8361528	8373461	-	MODIFIER	yes	no	yes	0.652173913	0.217391304	0.130434783	23	2.228571429	0.239130435	C
chr1	8382278	A	G	intron_variant	PGA_scaffold_0.721	8379422	8401766	+	MODIFIER	yes	no	yes	0.458333333	0.125	0.416666667	24	3	0.479166667	G
chr1	8389231	T	C	intron_variant	PGA_scaffold_0.721	8379422	8401766	+	MODIFIER	yes	no	yes	0.391304348	0.260869565	0.347826087	23	3.085714286	0.47826087	C
chr1	8390383	A	G	intron_variant	PGA_scaffold_0.721	8379422	8401766	+	MODIFIER	yes	no	yes	0.363636364	0.363636364	0.272727273	22	2.485714286	0.454545455	G
chr1	8395391	A	G	intron_variant	PGA_scaffold_0.721	8379422	8401766	+	MODIFIER	yes	yes	yes	0.647058824	0.117647059	0.235294118	17	1.485714286	0.294117647	G
chr1	8404414	T	C	downstream_gene_variant	PGA_scaffold_0.721	8379422	8401766	+	MODIFIER	yes	yes	no	0.6	0.1	0.3	20	2	0.35	C
chr1	8407091	T	A	intergenic_region	evm.TU.PGA_scaffold_0.721-evm.TU.PGA_scaffold_0.722	NA	NA	NA	MODIFIER	yes	yes	no	0.541666667	0.083333333	0.375	24	2.171428571	0.416666667	A
chr1	8410476	A	G	upstream_gene_variant	PGA_scaffold_0.722	8413937	8416301	+	MODIFIER	yes	yes	no	0.5	0.153846154	0.346153846	26	2.457142857	0.423076923	G
chr1	8415245	G	A	intron_variant	PGA_scaffold_0.722	8413937	8416301	+	MODIFIER	yes	no	yes	0.6	0.2	0.2	20	2.088235294	0.3	A
chr1	8424931	C	T	downstream_gene_variant	PGA_scaffold_0.723	8427835	8428361	-	MODIFIER	yes	yes	yes	0.304347826	0.260869565	0.434782609	23	3.142857143	0.434782609	C
chr1	8428697	A	C	upstream_gene_variant	PGA_scaffold_0.723	8427835	8428361	-	MODIFIER	yes	yes	no	0.52173913	0.130434783	0.347826087	23	2.257142857	0.413043478	C
chr1	8434870	C	T	intergenic_region	evm.TU.PGA_scaffold_0.723-evm.TU.PGA_scaffold_0.724	NA	NA	NA	MODIFIER	yes	yes	no	0.4	0.15	0.45	20	1.8	0.475	C
chr1	8437028	A	C	intergenic_region	evm.TU.PGA_scaffold_0.723-evm.TU.PGA_scaffold_0.724	NA	NA	NA	MODIFIER	yes	yes	no	0.4	0.2	0.4	25	3.6	0.5	C
chr1	8441738	G	C	upstream_gene_variant	PGA_scaffold_0.724	8443189	8445265	+	MODIFIER	yes	yes	no	0.363636364	0.090909091	0.545454545	22	2.228571429	0.409090909	G
chr1	8448367	G	A	downstream_gene_variant	PGA_scaffold_0.724	8443189	8445265	+	MODIFIER	yes	yes	no	0.5625	0.0625	0.375	16	1.142857143	0.40625	A
chr1	8452170	A	G	synonymous_variant	PGA_scaffold_0.725	8450675	8453138	-	LOW	yes	no	yes	0.428571429	0.047619048	0.523809524	21	2.571428571	0.452380952	A
chr1	8456125	G	A	upstream_gene_variant	PGA_scaffold_0.725	8450675	8453138	-	MODIFIER	yes	yes	yes	0.619047619	0.047619048	0.333333333	21	1.685714286	0.357142857	A
chr1	8460395	G	A	upstream_gene_variant	PGA_scaffold_0.726	8462141	8470084	+	MODIFIER	yes	yes	yes	0.5	0.0625	0.4375	16	1.457142857	0.46875	A
chr1	8465456	T	C	intron_variant	PGA_scaffold_0.726	8462141	8470084	+	MODIFIER	yes	yes	yes	0.210526316	0.263157895	0.526315789	19	2.257142857	0.342105263	T
chr1	8471908	C	G	synonymous_variant	PGA_scaffold_0.727	8471119	8472111	-	LOW	yes	yes	no	0.375	0.166666667	0.458333333	24	3.228571429	0.458333333	C
chr1	8478908	T	C	upstream_gene_variant	PGA_scaffold_0.729	8483062	8488543	+	MODIFIER	yes	yes	no	0.631578947	0.052631579	0.315789474	19	2.228571429	0.342105263	C
chr1	8481299	A	G	upstream_gene_variant	PGA_scaffold_0.729	8483062	8488543	+	MODIFIER	yes	yes	no	0.4	0.2	0.4	25	3.171428571	0.5	G
chr1	8488685	C	A	upstream_gene_variant	PGA_scaffold_0.730	8490861	8494568	+	MODIFIER	yes	yes	yes	0.407407407	0.185185185	0.407407407	27	3.314285714	0.5	A
chr1	8492119	G	A	downstream_gene_variant	PGA_scaffold_0.729	8483062	8488543	+	MODIFIER	yes	no	yes	0.48	0.12	0.4	25	5.228571429	0.46	A
chr1	8499368	A	G	downstream_gene_variant	PGA_scaffold_0.730	8490861	8494568	+	MODIFIER	yes	no	yes	0.352941176	0.176470588	0.470588235	17	1.685714286	0.441176471	A
chr1	8500976	G	A	downstream_gene_variant	PGA_scaffold_0.731	8498452	8500930	+	MODIFIER	yes	no	yes	0.636363636	0.181818182	0.181818182	11	1.028571429	0.272727273	A
chr1	8518995	A	G	synonymous_variant	PGA_scaffold_0.732	8511928	8519667	+	LOW	yes	yes	no	0.666666667	0.142857143	0.19047619	21	2.028571429	0.261904762	G
chr1	8585602	G	A	intergenic_region	evm.TU.PGA_scaffold_0.739-evm.TU.PGA_scaffold_0.740	NA	NA	NA	MODIFIER	yes	yes	no	0.4375	0.125	0.4375	16	1.542857143	0.5	A
chr1	8593546	G	A	intergenic_region	evm.TU.PGA_scaffold_0.739-evm.TU.PGA_scaffold_0.740	NA	NA	NA	MODIFIER	yes	yes	no	0.789473684	0.157894737	0.052631579	19	1.485714286	0.131578947	A
chr1	8595252	G	T	intergenic_region	evm.TU.PGA_scaffold_0.739-evm.TU.PGA_scaffold_0.740	NA	NA	NA	MODIFIER	yes	yes	no	0.8	0.066666667	0.133333333	15	1.4	0.166666667	T
chr1	8658679	G	T	intron_variant	PGA_scaffold_0.747	8655556	8676394	+	MODIFIER	yes	yes	no	0.625	0.0625	0.3125	16	1.371428571	0.34375	T
chr1	8702510	T	C	intron_variant	PGA_scaffold_0.749	8690696	8706881	+	MODIFIER	yes	yes	no	0.481481481	0.296296296	0.222222222	27	3.028571429	0.37037037	C
chr1	8711669	G	A	upstream_gene_variant	PGA_scaffold_0.750	8710771	8711666	-	MODIFIER	yes	no	yes	0.8125	0.125	0.0625	16	1.4	0.125	A
chr1	8716062	A	G	upstream_gene_variant	PGA_scaffold_0.750	8710771	8711666	-	MODIFIER	yes	yes	no	0.85	0.05	0.1	20	1.714285714	0.125	G
chr1	8759648	T	C	intergenic_region	evm.TU.PGA_scaffold_0.751-evm.TU.PGA_scaffold_0.752	NA	NA	NA	MODIFIER	yes	yes	no	0.45	0.5	0.05	20	3.342857143	0.3	C
chr1	8760525	G	T	intergenic_region	evm.TU.PGA_scaffold_0.751-evm.TU.PGA_scaffold_0.752	NA	NA	NA	MODIFIER	yes	no	yes	0.826086957	0.130434783	0.043478261	23	2.114285714	0.108695652	T
chr1	8787288	T	C	upstream_gene_variant	PGA_scaffold_0.754	8787905	8789471	+	MODIFIER	yes	yes	no	0.857142857	0.047619048	0.095238095	21	1.685714286	0.119047619	C
chr1	8800618	G	A	upstream_gene_variant	PGA_scaffold_0.756	8795696	8798954	-	MODIFIER	yes	no	yes	0.210526316	0.157894737	0.631578947	19	1.628571429	0.289473684	G
chr1	8822739	G	A	intron_variant	PGA_scaffold_0.759	8820516	8823670	-	MODIFIER	yes	no	yes	0.346153846	0.153846154	0.5	26	2.571428571	0.423076923	G
chr1	8838853	A	G	synonymous_variant	PGA_scaffold_0.761	8838719	8838928	+	LOW	yes	yes	yes	0.44	0.16	0.4	25	2.342857143	0.48	G
chr1	8840826	C	T	downstream_gene_variant	PGA_scaffold_0.761	8838719	8838928	+	MODIFIER	yes	yes	no	0.692307692	0.038461538	0.269230769	26	2.828571429	0.288461538	T
chr1	8849925	A	G	intergenic_region	evm.TU.PGA_scaffold_0.762-evm.TU.PGA_scaffold_0.763	NA	NA	NA	MODIFIER	yes	yes	no	0.571428571	0.071428571	0.357142857	14	1.285714286	0.392857143	G
chr1	8854756	A	T	upstream_gene_variant	PGA_scaffold_0.763	8856964	8864077	+	MODIFIER	yes	yes	yes	0.833333333	0.041666667	0.125	24	1.6	0.145833333	T
chr1	8858931	T	C	intron_variant	PGA_scaffold_0.763	8856964	8864077	+	MODIFIER	yes	yes	no	0.791666667	0.083333333	0.125	24	2	0.166666667	C
chr1	8860333	T	C	intron_variant	PGA_scaffold_0.763	8856964	8864077	+	MODIFIER	yes	yes	no	0.65	0.05	0.3	20	1.8	0.325	C
chr1	8869363	C	T	intron_variant	PGA_scaffold_0.764	8867267	8874585	+	MODIFIER	yes	no	yes	0.388888889	0.055555556	0.555555556	18	2.057142857	0.416666667	C
chr1	8874911	T	C	downstream_gene_variant	PGA_scaffold_0.764	8867267	8874585	+	MODIFIER	yes	yes	no	0.272727273	0.454545455	0.272727273	22	2.914285714	0.5	C
chr1	8876672	G	T	downstream_gene_variant	PGA_scaffold_0.764	8867267	8874585	+	MODIFIER	yes	yes	no	0.5	0.208333333	0.291666667	24	1.971428571	0.395833333	T
chr1	8880175	A	T	downstream_gene_variant	PGA_scaffold_0.765	8882538	8883266	-	MODIFIER	yes	yes	no	0.611111111	0.111111111	0.277777778	18	1.514285714	0.333333333	T
chr1	8887571	T	C	upstream_gene_variant	PGA_scaffold_0.765	8882538	8883266	-	MODIFIER	yes	yes	no	0.333333333	0.133333333	0.533333333	15	1.342857143	0.4	T
chr1	8892546	C	G	intergenic_region	evm.TU.PGA_scaffold_0.765-evm.TU.PGA_scaffold_0.767	NA	NA	NA	MODIFIER	yes	no	yes	0.391304348	0.086956522	0.52173913	23	2.457142857	0.434782609	C
chr1	8896177	C	A	intergenic_region	evm.TU.PGA_scaffold_0.765-evm.TU.PGA_scaffold_0.767	NA	NA	NA	MODIFIER	yes	no	yes	0.473684211	0.052631579	0.473684211	19	1.8	0.5	A
chr1	8903980	A	T	upstream_gene_variant	PGA_scaffold_0.767	8901826	8903050	-	MODIFIER	yes	yes	yes	0.466666667	0.2	0.333333333	15	1.314285714	0.433333333	T
chr1	8908458	A	G	intergenic_region	evm.TU.PGA_scaffold_0.767-evm.TU.PGA_scaffold_0.768	NA	NA	NA	MODIFIER	yes	yes	yes	0.6	0.2	0.2	20	1.828571429	0.3	G
chr1	8911156	C	G	intergenic_region	evm.TU.PGA_scaffold_0.767-evm.TU.PGA_scaffold_0.768	NA	NA	NA	MODIFIER	yes	yes	yes	0.681818182	0.181818182	0.136363636	22	2.057142857	0.227272727	G
chr1	8917870	T	C	intergenic_region	evm.TU.PGA_scaffold_0.767-evm.TU.PGA_scaffold_0.768	NA	NA	NA	MODIFIER	yes	no	yes	0.705882353	0.058823529	0.235294118	17	1.4	0.264705882	C
chr1	8922130	T	A	intergenic_region	evm.TU.PGA_scaffold_0.767-evm.TU.PGA_scaffold_0.768	NA	NA	NA	MODIFIER	yes	no	yes	0.5	0.1	0.4	10	1.114285714	0.45	A
chr1	8925763	A	G	downstream_gene_variant	PGA_scaffold_0.768	8927327	8930781	-	MODIFIER	yes	yes	no	0.789473684	0.105263158	0.105263158	19	1.6	0.157894737	G
chr1	8934648	T	C	missense_variant	PGA_scaffold_0.769	8932148	8934679	-	MODERATE	yes	yes	no	0.2	0.12	0.68	25	2.857142857	0.26	T
chr1	8935457	C	A	upstream_gene_variant	PGA_scaffold_0.768	8927327	8930781	-	MODIFIER	yes	yes	no	0.727272727	0.045454545	0.227272727	22	1.342857143	0.25	A
chr1	8940822	A	C	upstream_gene_variant	PGA_scaffold_0.771	8939596	8940800	-	MODIFIER	yes	yes	no	0.380952381	0.238095238	0.380952381	21	2.371428571	0.5	C
chr1	8948676	T	C	intergenic_region	evm.TU.PGA_scaffold_0.771-evm.TU.PGA_scaffold_0.773	NA	NA	NA	MODIFIER	yes	yes	no	0.461538462	0.076923077	0.461538462	13	1.6	0.5	C
chr1	8953972	C	T	downstream_gene_variant	PGA_scaffold_0.773	8958107	8960500	-	MODIFIER	yes	yes	no	0.461538462	0.076923077	0.461538462	13	1.257142857	0.5	T
chr1	8958420	C	T	missense_variant	PGA_scaffold_0.773	8958107	8960500	-	MODERATE	yes	yes	yes	0.333333333	0.375	0.291666667	24	3.371428571	0.479166667	T
chr1	8960546	C	T	upstream_gene_variant	PGA_scaffold_0.773	8958107	8960500	-	MODIFIER	yes	yes	yes	0.6	0.1	0.3	10	1.228571429	0.35	T
chr1	8968487	T	C	upstream_gene_variant	PGA_scaffold_0.774	8965545	8967127	-	MODIFIER	yes	no	yes	0.409090909	0.181818182	0.409090909	22	2.257142857	0.5	C
chr1	8973614	G	A	missense_variant	PGA_scaffold_0.777	8973393	8973773	-	MODERATE	yes	no	yes	0.181818182	0.136363636	0.681818182	22	3.142857143	0.25	G
chr1	8979622	G	A	upstream_gene_variant	PGA_scaffold_0.778	8975647	8976370	-	MODIFIER	yes	yes	yes	0.4	0.15	0.45	20	1.571428571	0.475	G
chr1	8980840	T	C	missense_variant	PGA_scaffold_0.780	8980722	8981612	+	MODERATE	yes	no	yes	0.142857143	0.214285714	0.642857143	28	4.4	0.25	T
chr1	8985366	A	G	downstream_gene_variant	PGA_scaffold_0.780	8980722	8981612	+	MODIFIER	yes	no	yes	0.52173913	0.086956522	0.391304348	23	2.428571429	0.434782609	G
chr1	8992062	T	C	downstream_gene_variant	PGA_scaffold_0.781	8996424	9000110	-	MODIFIER	yes	yes	yes	0.217391304	0.173913043	0.608695652	23	2.857142857	0.304347826	T
chr1	8996668	C	T	missense_variant	PGA_scaffold_0.781	8996424	9000110	-	MODERATE	yes	yes	no	0.5	0.083333333	0.416666667	24	2.6	0.458333333	T
chr1	9000187	C	A	upstream_gene_variant	PGA_scaffold_0.781	8996424	9000110	-	MODIFIER	yes	no	yes	0.708333333	0.083333333	0.208333333	24	2.428571429	0.25	A
chr1	9008980	A	G	intergenic_region	evm.TU.PGA_scaffold_0.781-evm.TU.PGA_scaffold_0.783	NA	NA	NA	MODIFIER	yes	no	yes	0.444444444	0.055555556	0.5	18	1.571428571	0.472222222	A
chr1	9011099	A	G	intergenic_region	evm.TU.PGA_scaffold_0.781-evm.TU.PGA_scaffold_0.783	NA	NA	NA	MODIFIER	yes	no	yes	0.44	0.2	0.36	25	2.4	0.46	G
chr1	9019850	C	T	intergenic_region	evm.TU.PGA_scaffold_0.781-evm.TU.PGA_scaffold_0.783	NA	NA	NA	MODIFIER	yes	yes	yes	0.444444444	0.111111111	0.444444444	18	1.742857143	0.5	T
chr1	9023696	A	G	downstream_gene_variant	PGA_scaffold_0.783	9027267	9040652	-	MODIFIER	yes	yes	yes	0.611111111	0.055555556	0.333333333	18	1.485714286	0.361111111	G
chr1	9026188	A	G	downstream_gene_variant	PGA_scaffold_0.783	9027267	9040652	-	MODIFIER	yes	yes	no	0.411764706	0.235294118	0.352941176	17	1.714285714	0.470588235	G
chr1	9036875	A	G	intron_variant	PGA_scaffold_0.783	9027267	9040652	-	MODIFIER	yes	yes	no	0.333333333	0.19047619	0.476190476	21	2.628571429	0.428571429	A
chr1	9040416	A	G	synonymous_variant	PGA_scaffold_0.783	9027267	9040652	-	LOW	yes	yes	no	0.409090909	0.318181818	0.272727273	22	2.771428571	0.431818182	G
chr1	9048031	C	G	upstream_gene_variant	PGA_scaffold_0.784	9045883	9047982	-	MODIFIER	yes	no	yes	0.238095238	0.047619048	0.714285714	21	2.657142857	0.261904762	C
chr1	9055908	T	G	upstream_gene_variant	PGA_scaffold_0.785	9058956	9059396	+	MODIFIER	yes	yes	yes	0.173913043	0.304347826	0.52173913	23	2.828571429	0.326086957	T
chr1	9061601	T	C	downstream_gene_variant	PGA_scaffold_0.785	9058956	9059396	+	MODIFIER	yes	yes	no	0.5	0.1	0.4	10	0.628571429	0.45	C
chr1	9066760	G	T	intron_variant	PGA_scaffold_0.786	9064793	9067245	-	MODIFIER	yes	no	yes	0.307692308	0.230769231	0.461538462	13	1.342857143	0.423076923	G
chr1	9074139	T	G	upstream_gene_variant	PGA_scaffold_0.787	9077324	9081354	+	MODIFIER	yes	no	yes	0.538461538	0.076923077	0.384615385	13	1.257142857	0.423076923	G
chr1	9076051	A	G	upstream_gene_variant	PGA_scaffold_0.787	9077324	9081354	+	MODIFIER	yes	no	yes	0.333333333	0.047619048	0.619047619	21	2.4	0.357142857	A
chr1	9080457	G	A	intron_variant	PGA_scaffold_0.787	9077324	9081354	+	MODIFIER	yes	yes	no	0.444444444	0.111111111	0.444444444	9	0.857142857	0.5	A
chr1	9088171	G	A	intergenic_region	evm.TU.PGA_scaffold_0.787-evm.TU.PGA_scaffold_0.788	NA	NA	NA	MODIFIER	yes	no	yes	0.555555556	0.055555556	0.388888889	18	1.257142857	0.416666667	A
chr1	9090285	T	C	intergenic_region	evm.TU.PGA_scaffold_0.787-evm.TU.PGA_scaffold_0.788	NA	NA	NA	MODIFIER	yes	no	yes	0.636363636	0.181818182	0.181818182	22	2.4	0.272727273	C
chr1	9095460	A	C	downstream_gene_variant	PGA_scaffold_0.788	9100414	9100836	-	MODIFIER	yes	yes	no	0.666666667	0.083333333	0.25	12	0.828571429	0.291666667	C
chr1	9104370	T	C	upstream_gene_variant	PGA_scaffold_0.788	9100414	9100836	-	MODIFIER	yes	yes	no	0.833333333	0.083333333	0.083333333	24	1.828571429	0.125	C
chr1	9108416	G	A	intergenic_region	evm.TU.PGA_scaffold_0.788-evm.TU.PGA_scaffold_0.789	NA	NA	NA	MODIFIER	yes	yes	no	0.5	0.083333333	0.416666667	12	0.914285714	0.458333333	A
chr1	9119774	T	C	synonymous_variant	PGA_scaffold_0.789	9119436	9120973	+	LOW	yes	yes	yes	0.222222222	0.277777778	0.5	18	2.142857143	0.361111111	T
chr1	9120796	A	G	synonymous_variant	PGA_scaffold_0.789	9119436	9120973	+	LOW	yes	yes	yes	0.409090909	0.090909091	0.5	22	2.857142857	0.454545455	A
chr1	9129887	T	A	intron_variant	PGA_scaffold_0.790	9125723	9130935	-	MODIFIER	yes	no	yes	0.588235294	0.058823529	0.352941176	17	1.514285714	0.382352941	A
chr1	9133683	T	C	upstream_gene_variant	PGA_scaffold_0.790	9125723	9130935	-	MODIFIER	yes	yes	yes	0.391304348	0.130434783	0.47826087	23	2.714285714	0.456521739	T
chr1	9135285	T	C	upstream_gene_variant	PGA_scaffold_0.790	9125723	9130935	-	MODIFIER	yes	yes	no	0.590909091	0.090909091	0.318181818	22	2.171428571	0.363636364	C
chr1	9142436	G	T	upstream_gene_variant	PGA_scaffold_0.791	9146184	9149428	+	MODIFIER	yes	no	yes	0.238095238	0.047619048	0.714285714	21	2	0.261904762	G
chr1	9174814	A	G	synonymous_variant	PGA_scaffold_0.794	9174415	9179107	-	LOW	yes	yes	yes	0.304347826	0.304347826	0.391304348	23	2.8	0.456521739	A
chr1	9176742	T	C	intron_variant	PGA_scaffold_0.794	9174415	9179107	-	MODIFIER	yes	yes	yes	0.722222222	0.055555556	0.222222222	18	1.257142857	0.25	C
chr1	9184909	A	G	upstream_gene_variant	PGA_scaffold_0.795	9183578	9184765	-	MODIFIER	yes	no	yes	0.666666667	0.066666667	0.266666667	15	1	0.3	G
chr1	9187622	A	G	upstream_gene_variant	PGA_scaffold_0.795	9183578	9184765	-	MODIFIER	yes	yes	no	0.470588235	0.058823529	0.470588235	17	1.428571429	0.5	G
chr1	9190425	G	A	downstream_gene_variant	PGA_scaffold_0.796	9191389	9192705	-	MODIFIER	yes	yes	no	0.444444444	0.111111111	0.444444444	9	0.742857143	0.5	A
chr1	9195355	G	A	upstream_gene_variant	PGA_scaffold_0.796	9191389	9192705	-	MODIFIER	yes	yes	no	0.45	0.1	0.45	20	1.571428571	0.5	A
chr1	9204633	C	A	intergenic_region	evm.TU.PGA_scaffold_0.796-evm.TU.PGA_scaffold_0.798	NA	NA	NA	MODIFIER	yes	no	yes	0.2	0.1	0.7	10	0.942857143	0.25	C
chr1	9206719	A	G	downstream_gene_variant	PGA_scaffold_0.798	9209811	9218219	-	MODIFIER	yes	no	yes	0.272727273	0.136363636	0.590909091	22	2.514285714	0.340909091	A
chr1	9210213	T	C	intron_variant	PGA_scaffold_0.798	9209811	9218219	-	MODIFIER	yes	no	yes	0.428571429	0.142857143	0.428571429	7	0.628571429	0.5	C
chr1	9217772	A	G	intron_variant	PGA_scaffold_0.798	9209811	9218219	-	MODIFIER	yes	no	yes	0.388888889	0.166666667	0.444444444	18	2	0.472222222	A
chr1	9224288	G	A	upstream_gene_variant	PGA_scaffold_0.800	9228692	9229144	+	MODIFIER	yes	no	yes	0.25	0.1	0.65	20	1.885714286	0.3	G
chr1	9226894	C	G	upstream_gene_variant	PGA_scaffold_0.800	9228692	9229144	+	MODIFIER	yes	no	yes	0.333333333	0.222222222	0.444444444	18	2.942857143	0.444444444	C
chr1	9233411	A	T	downstream_gene_variant	PGA_scaffold_0.800	9228692	9229144	+	MODIFIER	yes	no	yes	0.444444444	0.166666667	0.388888889	18	1.571428571	0.472222222	T
chr1	9235807	A	T	downstream_gene_variant	PGA_scaffold_0.801	9232024	9233278	+	MODIFIER	yes	yes	yes	0.541666667	0.125	0.333333333	24	2.314285714	0.395833333	T
chr1	9240685	T	A	intergenic_region	evm.TU.PGA_scaffold_0.801-evm.TU.PGA_scaffold_0.802	NA	NA	NA	MODIFIER	yes	yes	no	0.80952381	0.142857143	0.047619048	21	2.257142857	0.119047619	A
chr1	9248988	C	A	intergenic_region	evm.TU.PGA_scaffold_0.801-evm.TU.PGA_scaffold_0.802	NA	NA	NA	MODIFIER	yes	yes	yes	0.681818182	0.045454545	0.272727273	22	1.657142857	0.295454545	A
chr1	9252313	G	T	intergenic_region	evm.TU.PGA_scaffold_0.801-evm.TU.PGA_scaffold_0.802	NA	NA	NA	MODIFIER	yes	yes	yes	0.4	0.2	0.4	20	2.171428571	0.5	T
chr1	9262472	C	A	stop_gained	PGA_scaffold_0.803	9262455	9262837	-	HIGH	yes	yes	no	0.592592593	0.111111111	0.296296296	27	2.2	0.351851852	A
chr1	9265523	A	T	upstream_gene_variant	PGA_scaffold_0.803	9262455	9262837	-	MODIFIER	yes	no	yes	0.538461538	0.076923077	0.384615385	13	1.085714286	0.423076923	T
chr1	9274279	C	T	intergenic_region	evm.TU.PGA_scaffold_0.805-evm.TU.PGA_scaffold_0.806	NA	NA	NA	MODIFIER	yes	yes	no	0.4	0.2	0.4	10	0.857142857	0.5	T
chr1	9278038	A	C	intergenic_region	evm.TU.PGA_scaffold_0.805-evm.TU.PGA_scaffold_0.806	NA	NA	NA	MODIFIER	yes	yes	yes	0.333333333	0.133333333	0.533333333	15	1.228571429	0.4	A
chr1	9283457	C	T	upstream_gene_variant	PGA_scaffold_0.806	9285172	9286149	+	MODIFIER	yes	no	yes	0.25	0.25	0.5	16	1.628571429	0.375	C
chr1	9288912	T	G	downstream_gene_variant	PGA_scaffold_0.806	9285172	9286149	+	MODIFIER	yes	no	yes	0.294117647	0.117647059	0.588235294	17	1.571428571	0.352941176	T
chr1	9293511	A	G	intron_variant	PGA_scaffold_0.807	9287074	9299844	-	MODIFIER	yes	no	yes	0.130434783	0.173913043	0.695652174	23	2.571428571	0.217391304	A
chr1	9299955	A	C	upstream_gene_variant	PGA_scaffold_0.807	9287074	9299844	-	MODIFIER	yes	yes	yes	0.384615385	0.153846154	0.461538462	13	1.117647059	0.461538462	A
chr1	9301840	C	T	upstream_gene_variant	PGA_scaffold_0.807	9287074	9299844	-	MODIFIER	yes	yes	no	0.428571429	0.142857143	0.428571429	21	1.714285714	0.5	T
chr1	9305425	G	A	intergenic_region	evm.TU.PGA_scaffold_0.807-evm.TU.PGA_scaffold_0.808	NA	NA	NA	MODIFIER	yes	yes	no	0.235294118	0.058823529	0.705882353	17	2.142857143	0.264705882	G
chr1	9312272	C	T	downstream_gene_variant	PGA_scaffold_0.808	9315232	9315540	-	MODIFIER	yes	yes	no	0.785714286	0.107142857	0.107142857	28	3.628571429	0.160714286	T
chr1	9317596	G	A	upstream_gene_variant	PGA_scaffold_0.808	9315232	9315540	-	MODIFIER	yes	no	yes	0.352941176	0.058823529	0.588235294	17	1.628571429	0.382352941	G
chr1	9321372	T	A	upstream_gene_variant	PGA_scaffold_0.809	9318753	9319334	-	MODIFIER	yes	no	yes	0.307692308	0.230769231	0.461538462	13	1.2	0.423076923	T
chr1	9327114	T	C	missense_variant	PGA_scaffold_0.810	9325926	9327169	-	MODERATE	yes	yes	no	0.48	0.12	0.4	25	3.114285714	0.46	C
chr1	9333251	G	A	intron_variant	PGA_scaffold_0.811	9332419	9338396	+	MODIFIER	yes	no	yes	0.384615385	0.269230769	0.346153846	26	3.171428571	0.480769231	A
chr1	9337171	C	A	downstream_gene_variant	PGA_scaffold_0.812	9339083	9339514	-	MODIFIER	yes	yes	yes	0.368421053	0.157894737	0.473684211	19	2.285714286	0.447368421	C
chr1	9341548	A	G	upstream_gene_variant	PGA_scaffold_0.812	9339083	9339514	-	MODIFIER	yes	yes	yes	0.4	0.066666667	0.533333333	15	1.457142857	0.433333333	A
chr1	9345543	T	C	downstream_gene_variant	PGA_scaffold_0.813	9348814	9349419	-	MODIFIER	yes	yes	yes	0.071428571	0.035714286	0.892857143	28	3.457142857	0.089285714	T
chr1	9357939	A	G	synonymous_variant	PGA_scaffold_0.815	9357756	9358101	+	LOW	yes	no	yes	0.038461538	0.115384615	0.846153846	26	3.514285714	0.096153846	A
chr1	9360846	C	A	upstream_gene_variant	PGA_scaffold_0.814	9355246	9356204	-	MODIFIER	yes	yes	yes	0.285714286	0.047619048	0.666666667	21	2.371428571	0.30952381	C
chr1	9369218	G	T	intergenic_region	evm.TU.PGA_scaffold_0.816-evm.TU.PGA_scaffold_0.818	NA	NA	NA	MODIFIER	yes	no	yes	0.066666667	0.2	0.733333333	15	1.828571429	0.166666667	G
chr1	9370978	A	T	intergenic_region	evm.TU.PGA_scaffold_0.816-evm.TU.PGA_scaffold_0.818	NA	NA	NA	MODIFIER	yes	no	yes	0.25	0.1875	0.5625	16	1.714285714	0.34375	A
chr1	9376492	A	G	intergenic_region	evm.TU.PGA_scaffold_0.816-evm.TU.PGA_scaffold_0.818	NA	NA	NA	MODIFIER	yes	no	yes	0.043478261	0.086956522	0.869565217	23	2.571428571	0.086956522	A
chr1	9384210	T	A	splice_region_variant&intron_variant	PGA_scaffold_0.818	9383902	9385862	-	LOW	yes	yes	no	0.684210526	0.157894737	0.157894737	19	2.342857143	0.236842105	A
chr1	9388405	A	G	upstream_gene_variant	PGA_scaffold_0.818	9383902	9385862	-	MODIFIER	yes	no	yes	0.5	0.0625	0.4375	16	1.628571429	0.46875	G
chr1	9392759	G	A	intergenic_region	evm.TU.PGA_scaffold_0.818-evm.TU.PGA_scaffold_0.819	NA	NA	NA	MODIFIER	yes	no	yes	0.375	0.25	0.375	16	1.742857143	0.5	A
chr1	9398506	A	G	intergenic_region	evm.TU.PGA_scaffold_0.818-evm.TU.PGA_scaffold_0.819	NA	NA	NA	MODIFIER	yes	yes	no	0.5	0.090909091	0.409090909	22	2.114285714	0.454545455	G
chr1	9403554	A	G	upstream_gene_variant	PGA_scaffold_0.819	9403640	9406593	+	MODIFIER	yes	yes	no	0.423076923	0.192307692	0.384615385	26	2.8	0.480769231	G
chr1	9406563	T	C	synonymous_variant	PGA_scaffold_0.819	9403640	9406593	+	LOW	yes	yes	no	0.777777778	0.148148148	0.074074074	27	2.285714286	0.148148148	C
chr1	9417942	T	C	intergenic_region	evm.TU.PGA_scaffold_0.819-evm.TU.PGA_scaffold_0.820	NA	NA	NA	MODIFIER	yes	no	yes	0.75862069	0.172413793	0.068965517	29	3.971428571	0.155172414	C
chr1	9420519	C	G	intergenic_region	evm.TU.PGA_scaffold_0.819-evm.TU.PGA_scaffold_0.820	NA	NA	NA	MODIFIER	yes	no	yes	0.2	0.16	0.64	25	2.6	0.28	C
chr1	9425444	A	G	intergenic_region	evm.TU.PGA_scaffold_0.819-evm.TU.PGA_scaffold_0.820	NA	NA	NA	MODIFIER	yes	no	yes	0.5	0.090909091	0.409090909	22	1.742857143	0.454545455	G
chr1	9430901	C	G	intergenic_region	evm.TU.PGA_scaffold_0.819-evm.TU.PGA_scaffold_0.820	NA	NA	NA	MODIFIER	yes	no	yes	0.32	0.32	0.36	25	3.828571429	0.48	C
chr1	9437775	C	T	downstream_gene_variant	PGA_scaffold_0.820	9441275	9441800	-	MODIFIER	yes	yes	yes	0.285714286	0.333333333	0.380952381	21	2.764705882	0.452380952	C
chr1	9441350	G	A	synonymous_variant	PGA_scaffold_0.820	9441275	9441800	-	LOW	yes	yes	no	0.333333333	0.083333333	0.583333333	24	2.342857143	0.375	G
chr1	9445053	T	C	upstream_gene_variant	PGA_scaffold_0.820	9441275	9441800	-	MODIFIER	yes	no	yes	0.380952381	0.238095238	0.380952381	21	2.142857143	0.5	C
chr1	9453209	C	G	upstream_gene_variant	PGA_scaffold_0.821	9454568	9456803	+	MODIFIER	yes	no	yes	0.428571429	0.095238095	0.476190476	21	2.114285714	0.476190476	C
chr1	9455161	T	A	intron_variant	PGA_scaffold_0.821	9454568	9456803	+	MODIFIER	yes	yes	no	0.263157895	0.105263158	0.631578947	19	2	0.315789474	T
chr1	9464734	T	G	upstream_gene_variant	PGA_scaffold_0.823	9467166	9467513	+	MODIFIER	yes	no	yes	0.421052632	0.105263158	0.473684211	19	2	0.473684211	T
chr1	9467632	A	G	downstream_gene_variant	PGA_scaffold_0.822	9460541	9463420	+	MODIFIER	yes	no	yes	0.761904762	0.095238095	0.142857143	21	1.6	0.19047619	G
chr1	9477215	T	C	upstream_gene_variant	PGA_scaffold_0.825	9477437	9481431	+	MODIFIER	yes	no	yes	0.52	0.2	0.28	25	2.588235294	0.38	C
chr1	9482803	T	C	downstream_gene_variant	PGA_scaffold_0.825	9477437	9481431	+	MODIFIER	yes	yes	no	0.476190476	0.142857143	0.380952381	21	1.857142857	0.452380952	C
chr1	9487976	G	T	missense_variant	PGA_scaffold_0.826	9483265	9488678	-	MODERATE	yes	yes	no	0.642857143	0.214285714	0.142857143	28	3.428571429	0.25	T
chr1	9490130	T	G	upstream_gene_variant	PGA_scaffold_0.826	9483265	9488678	-	MODIFIER	yes	no	yes	0.590909091	0.045454545	0.363636364	22	1.457142857	0.386363636	G
chr1	9498476	A	C	upstream_gene_variant	PGA_scaffold_0.828	9491917	9494924	-	MODIFIER	yes	no	yes	0.416666667	0.208333333	0.375	24	2.628571429	0.479166667	C
chr1	9504366	T	C	downstream_gene_variant	PGA_scaffold_0.831	9506547	9518976	-	MODIFIER	yes	yes	no	0.708333333	0.25	0.041666667	24	2.8	0.166666667	C
chr1	9505861	G	C	downstream_gene_variant	PGA_scaffold_0.830	9502767	9504669	+	MODIFIER	yes	yes	no	0.133333333	0.266666667	0.6	15	1.485714286	0.266666667	G
chr1	9517417	C	G	intron_variant	PGA_scaffold_0.831	9506547	9518976	-	MODIFIER	yes	yes	yes	0.071428571	0.75	0.178571429	28	8.371428571	0.446428571	C
chr1	9524895	A	T	intron_variant	PGA_scaffold_0.832	9523465	9530364	+	MODIFIER	yes	yes	no	0.4	0.1	0.5	20	2.114285714	0.45	A
chr1	9525081	C	T	intron_variant	PGA_scaffold_0.832	9523465	9530364	+	MODIFIER	yes	yes	no	0.454545455	0.090909091	0.454545455	22	1.971428571	0.5	T
chr1	9538846	C	T	downstream_gene_variant	PGA_scaffold_0.833	9535043	9535567	+	MODIFIER	yes	no	yes	0.44	0.28	0.28	25	3.114285714	0.42	T
chr1	9542891	T	C	downstream_gene_variant	PGA_scaffold_0.834	9535936	9538772	+	MODIFIER	yes	yes	no	0.55	0.25	0.2	20	2.028571429	0.325	C
chr1	9545167	C	T	upstream_gene_variant	PGA_scaffold_0.835	9549654	9552201	+	MODIFIER	yes	yes	no	0.56	0.24	0.2	25	2.514285714	0.32	T
chr1	9553637	A	G	downstream_gene_variant	PGA_scaffold_0.835	9549654	9552201	+	MODIFIER	yes	no	yes	0.285714286	0.285714286	0.428571429	21	2.228571429	0.428571429	A
chr1	9557328	A	C	intergenic_region	evm.TU.PGA_scaffold_0.835-evm.TU.PGA_scaffold_0.836	NA	NA	NA	MODIFIER	yes	no	yes	0.4375	0.0625	0.5	16	1.428571429	0.46875	A
chr1	9561633	T	C	intergenic_region	evm.TU.PGA_scaffold_0.835-evm.TU.PGA_scaffold_0.836	NA	NA	NA	MODIFIER	yes	no	yes	0.357142857	0.071428571	0.571428571	14	1.457142857	0.392857143	T
chr1	9566164	G	A	upstream_gene_variant	PGA_scaffold_0.837	9568632	9574483	+	MODIFIER	yes	no	yes	0.5	0.15	0.35	20	1.714285714	0.425	A
chr1	9572060	C	T	upstream_gene_variant	PGA_scaffold_0.836	9568094	9568435	-	MODIFIER	yes	no	yes	0.52173913	0.086956522	0.391304348	23	2.342857143	0.434782609	T
chr1	9577038	A	G	downstream_gene_variant	PGA_scaffold_0.837	9568632	9574483	+	MODIFIER	yes	no	yes	0.363636364	0.090909091	0.545454545	22	1.885714286	0.409090909	A
chr1	9584511	G	A	upstream_gene_variant	PGA_scaffold_0.838	9580582	9581265	-	MODIFIER	yes	no	yes	0.411764706	0.117647059	0.470588235	17	1.828571429	0.470588235	G
chr1	9586578	A	C	missense_variant	PGA_scaffold_0.839	9586415	9593374	+	MODERATE	yes	yes	no	0.625	0.166666667	0.208333333	24	2.571428571	0.291666667	C
chr1	9592923	G	A	intron_variant	PGA_scaffold_0.839	9586415	9593374	+	MODIFIER	yes	no	yes	0.421052632	0.052631579	0.526315789	19	1.4	0.447368421	G
chr1	9595766	T	C	downstream_gene_variant	PGA_scaffold_0.839	9586415	9593374	+	MODIFIER	yes	yes	no	0.416666667	0.083333333	0.5	12	1.085714286	0.458333333	T
chr1	9600729	C	T	upstream_gene_variant	PGA_scaffold_0.840	9602334	9603900	+	MODIFIER	yes	yes	no	0.578947368	0.052631579	0.368421053	19	1.685714286	0.394736842	T
chr1	9620573	G	A	intergenic_region	evm.TU.PGA_scaffold_0.840-evm.TU.PGA_scaffold_0.841	NA	NA	NA	MODIFIER	yes	yes	no	0.285714286	0.214285714	0.5	14	1.457142857	0.392857143	G
chr1	9629462	C	A	upstream_gene_variant	PGA_scaffold_0.841	9628306	9628518	-	MODIFIER	yes	yes	no	0.266666667	0.066666667	0.666666667	15	1.428571429	0.3	C
chr1	9634452	A	C	upstream_gene_variant	PGA_scaffold_0.843	9634906	9639561	+	MODIFIER	yes	yes	no	0.333333333	0.166666667	0.5	18	2	0.416666667	A
chr1	9638388	A	G	upstream_gene_variant	PGA_scaffold_0.842	9629735	9634514	-	MODIFIER	yes	yes	no	0.3	0.1	0.6	10	0.857142857	0.35	A
chr1	9650597	G	A	intergenic_region	evm.TU.PGA_scaffold_0.844-evm.TU.PGA_scaffold_0.845	NA	NA	NA	MODIFIER	yes	yes	no	0.833333333	0.111111111	0.055555556	18	1.342857143	0.111111111	A
chr1	9660577	T	C	upstream_gene_variant	PGA_scaffold_0.845	9663420	9664220	+	MODIFIER	yes	yes	yes	0.454545455	0.181818182	0.363636364	22	2.257142857	0.454545455	C
chr1	9669280	C	G	missense_variant	PGA_scaffold_0.846	9665630	9669450	-	MODERATE	yes	no	yes	0.24137931	0.24137931	0.517241379	29	4.257142857	0.362068966	C
chr1	9670038	C	T	upstream_gene_variant	PGA_scaffold_0.846	9665630	9669450	-	MODIFIER	yes	no	yes	0.208333333	0.083333333	0.708333333	24	2.171428571	0.25	C
chr1	9675696	C	A	downstream_gene_variant	PGA_scaffold_0.847	9677887	9678972	-	MODIFIER	yes	no	yes	0.391304348	0.347826087	0.260869565	23	2.571428571	0.434782609	A
chr1	9684957	C	A	intron_variant	PGA_scaffold_0.848	9684855	9689892	-	MODIFIER	yes	yes	no	0.411764706	0.117647059	0.470588235	17	1.771428571	0.470588235	C
chr1	9686726	G	A	synonymous_variant	PGA_scaffold_0.848	9684855	9689892	-	LOW	yes	no	yes	0.413793103	0.137931034	0.448275862	29	4.457142857	0.482758621	G
chr1	9691272	T	A	upstream_gene_variant	PGA_scaffold_0.848	9684855	9689892	-	MODIFIER	yes	no	yes	0.368421053	0.157894737	0.473684211	19	1.971428571	0.447368421	T
chr1	9699205	G	A	upstream_gene_variant	PGA_scaffold_0.849	9692505	9695443	-	MODIFIER	yes	no	yes	0.368421053	0.157894737	0.473684211	19	1.685714286	0.447368421	G
chr1	9703145	C	T	upstream_gene_variant	PGA_scaffold_0.850	9698379	9698960	-	MODIFIER	yes	no	yes	0.642857143	0.142857143	0.214285714	14	1.4	0.285714286	T
chr1	9713497	C	A	upstream_gene_variant	PGA_scaffold_0.851	9711786	9712007	-	MODIFIER	yes	no	yes	0.416666667	0.083333333	0.5	12	1.342857143	0.458333333	C
chr1	9716149	G	T	synonymous_variant	PGA_scaffold_0.853	9716125	9719737	-	LOW	yes	no	yes	0.347826087	0.086956522	0.565217391	23	2.4	0.391304348	G
chr1	9729372	G	A	missense_variant	PGA_scaffold_0.856	9729342	9729656	+	MODERATE	yes	yes	no	0.75	0.208333333	0.041666667	24	2.342857143	0.145833333	A
chr1	9732250	C	T	upstream_gene_variant	PGA_scaffold_0.855	9727273	9728081	-	MODIFIER	yes	yes	no	0.470588235	0.058823529	0.470588235	17	1.628571429	0.5	T
chr1	9736308	G	A	missense_variant	PGA_scaffold_0.858	9735390	9737484	-	MODERATE	yes	yes	no	0.689655172	0.206896552	0.103448276	29	3.285714286	0.206896552	A
chr1	9740385	C	T	upstream_gene_variant	PGA_scaffold_0.858	9735390	9737484	-	MODIFIER	yes	yes	no	0.772727273	0.136363636	0.090909091	22	1.857142857	0.159090909	T
chr1	9747679	A	G	upstream_gene_variant	PGA_scaffold_0.859	9750830	9751630	+	MODIFIER	yes	yes	no	0.8125	0.0625	0.125	16	1.314285714	0.15625	G
chr1	9754530	G	A	upstream_gene_variant	PGA_scaffold_0.860	9755623	9759618	+	MODIFIER	yes	yes	no	0.739130435	0.130434783	0.130434783	23	2.685714286	0.195652174	A
chr1	9759905	A	C	downstream_gene_variant	PGA_scaffold_0.860	9755623	9759618	+	MODIFIER	yes	no	yes	0.058823529	0.058823529	0.882352941	17	1.342857143	0.088235294	A
chr1	9761372	A	G	downstream_gene_variant	PGA_scaffold_0.860	9755623	9759618	+	MODIFIER	yes	no	yes	0.461538462	0.076923077	0.461538462	13	1.628571429	0.5	G
chr1	9766782	T	C	intergenic_region	evm.TU.PGA_scaffold_0.860-evm.TU.PGA_scaffold_0.861	NA	NA	NA	MODIFIER	yes	yes	yes	0.555555556	0.111111111	0.333333333	9	1.028571429	0.388888889	C
chr1	9777101	A	G	splice_region_variant&intron_variant	PGA_scaffold_0.861	9776697	9777618	+	LOW	yes	no	yes	0.166666667	0.25	0.583333333	12	1.171428571	0.291666667	A
chr1	9780986	T	C	downstream_gene_variant	PGA_scaffold_0.861	9776697	9777618	+	MODIFIER	yes	no	yes	0.75	0.083333333	0.166666667	12	1.028571429	0.208333333	C
chr1	9788375	T	C	downstream_gene_variant	PGA_scaffold_0.862	9790616	9794133	-	MODIFIER	yes	no	yes	0.321428571	0.178571429	0.5	28	3.4	0.410714286	T
chr1	9792780	G	A	intron_variant	PGA_scaffold_0.862	9790616	9794133	-	MODIFIER	yes	no	yes	0.6	0.066666667	0.333333333	15	1.4	0.366666667	A
chr1	9799956	T	C	intergenic_region	evm.TU.PGA_scaffold_0.862-evm.TU.PGA_scaffold_0.863	NA	NA	NA	MODIFIER	yes	yes	no	0.722222222	0.111111111	0.166666667	18	1.342857143	0.222222222	C
chr1	9800846	C	T	intergenic_region	evm.TU.PGA_scaffold_0.862-evm.TU.PGA_scaffold_0.863	NA	NA	NA	MODIFIER	yes	yes	no	0.6875	0.125	0.1875	16	1.485714286	0.25	T
chr1	9819249	T	C	upstream_gene_variant	PGA_scaffold_0.864	9820119	9820493	+	MODIFIER	yes	yes	no	0.533333333	0.066666667	0.4	15	1.228571429	0.433333333	C
chr1	9821725	G	A	downstream_gene_variant	PGA_scaffold_0.863	9818757	9819071	+	MODIFIER	yes	yes	no	0.619047619	0.047619048	0.333333333	21	1.657142857	0.357142857	A
chr1	9828119	T	C	intergenic_region	evm.TU.PGA_scaffold_0.865-evm.TU.PGA_scaffold_0.866	NA	NA	NA	MODIFIER	yes	no	yes	0.333333333	0.111111111	0.555555556	9	1.171428571	0.388888889	T
chr1	9830905	C	A	intergenic_region	evm.TU.PGA_scaffold_0.865-evm.TU.PGA_scaffold_0.866	NA	NA	NA	MODIFIER	yes	no	yes	0.714285714	0.142857143	0.142857143	14	1.171428571	0.214285714	A
chr1	9843280	C	T	upstream_gene_variant	PGA_scaffold_0.866	9847836	9850462	+	MODIFIER	yes	yes	no	0.666666667	0.111111111	0.222222222	18	1.142857143	0.277777778	T
chr1	9848168	G	C	synonymous_variant	PGA_scaffold_0.866	9847836	9850462	+	LOW	yes	no	yes	0.136363636	0.318181818	0.545454545	22	3.257142857	0.295454545	G
chr1	9850021	T	G	stop_gained	PGA_scaffold_0.866	9847836	9850462	+	HIGH	yes	no	yes	0.846153846	0.038461538	0.115384615	26	3.285714286	0.134615385	G
chr1	9856710	G	A	downstream_gene_variant	PGA_scaffold_0.867	9853215	9854461	+	MODIFIER	yes	no	yes	0.333333333	0.111111111	0.555555556	18	1.685714286	0.388888889	G
chr1	9862083	A	G	intergenic_region	evm.TU.PGA_scaffold_0.867-evm.TU.PGA_scaffold_0.868	NA	NA	NA	MODIFIER	yes	no	yes	0.44	0.28	0.28	25	2.828571429	0.42	G
chr1	9866568	C	G	upstream_gene_variant	PGA_scaffold_0.868	9867822	9869210	+	MODIFIER	yes	no	yes	0.523809524	0.095238095	0.380952381	21	1.914285714	0.428571429	G
chr1	9874797	A	G	intergenic_region	evm.TU.PGA_scaffold_0.868-evm.TU.PGA_scaffold_0.869	NA	NA	NA	MODIFIER	yes	no	yes	0.52	0.04	0.44	25	2.323529412	0.46	G
chr1	9877722	T	C	intergenic_region	evm.TU.PGA_scaffold_0.868-evm.TU.PGA_scaffold_0.869	NA	NA	NA	MODIFIER	yes	no	yes	0.411764706	0.058823529	0.529411765	17	1.857142857	0.441176471	T
chr1	9882647	C	T	intergenic_region	evm.TU.PGA_scaffold_0.868-evm.TU.PGA_scaffold_0.869	NA	NA	NA	MODIFIER	yes	no	yes	0.375	0.166666667	0.458333333	24	2.571428571	0.458333333	C
chr1	9886857	T	G	downstream_gene_variant	PGA_scaffold_0.869	9890035	9890539	-	MODIFIER	yes	no	yes	0.476190476	0.047619048	0.476190476	21	1.885714286	0.5	G
chr1	9890534	C	A	synonymous_variant	PGA_scaffold_0.869	9890035	9890539	-	LOW	yes	no	yes	0.192307692	0.038461538	0.769230769	26	3.314285714	0.211538462	C
chr1	9899400	A	G	intergenic_region	evm.TU.PGA_scaffold_0.869-evm.TU.PGA_scaffold_0.870	NA	NA	NA	MODIFIER	yes	no	yes	0.476190476	0.095238095	0.428571429	21	1.942857143	0.476190476	G
chr1	9901834	T	C	intergenic_region	evm.TU.PGA_scaffold_0.869-evm.TU.PGA_scaffold_0.870	NA	NA	NA	MODIFIER	yes	no	yes	0.157894737	0.210526316	0.631578947	19	2.714285714	0.263157895	T
chr1	9912171	T	C	intergenic_region	evm.TU.PGA_scaffold_0.869-evm.TU.PGA_scaffold_0.870	NA	NA	NA	MODIFIER	yes	no	yes	0.590909091	0.045454545	0.363636364	22	1.714285714	0.386363636	C
chr1	9918340	A	G	intergenic_region	evm.TU.PGA_scaffold_0.869-evm.TU.PGA_scaffold_0.870	NA	NA	NA	MODIFIER	yes	no	yes	0.5	0.214285714	0.285714286	14	1.485714286	0.392857143	G
chr1	9929304	C	G	missense_variant	PGA_scaffold_0.871	9928206	9929626	+	MODERATE	yes	no	yes	0.28	0.4	0.32	25	4.228571429	0.48	C
chr1	9932510	A	G	downstream_gene_variant	PGA_scaffold_0.871	9928206	9929626	+	MODIFIER	yes	no	yes	0.444444444	0.166666667	0.388888889	18	1.542857143	0.472222222	G
chr1	9937116	A	G	intergenic_region	evm.TU.PGA_scaffold_0.871-evm.TU.PGA_scaffold_0.872	NA	NA	NA	MODIFIER	yes	no	yes	0.434782609	0.130434783	0.434782609	23	2.714285714	0.5	G
chr1	9944424	C	T	downstream_gene_variant	PGA_scaffold_0.872	9945456	9946811	-	MODIFIER	yes	no	yes	0.481481481	0.111111111	0.407407407	27	2.942857143	0.462962963	T
chr1	9945106	G	C	downstream_gene_variant	PGA_scaffold_0.872	9945456	9946811	-	MODIFIER	yes	no	yes	0.333333333	0.19047619	0.476190476	21	2.457142857	0.428571429	G
chr1	9952511	T	A	upstream_gene_variant	PGA_scaffold_0.873	9956216	9961565	+	MODIFIER	yes	no	yes	0.2	0.2	0.6	5	0.542857143	0.3	T
chr1	9958260	T	A	intron_variant	PGA_scaffold_0.873	9956216	9961565	+	MODIFIER	yes	no	yes	0.466666667	0.066666667	0.466666667	15	1.457142857	0.5	A
chr1	9961388	T	G	missense_variant	PGA_scaffold_0.873	9956216	9961565	+	MODERATE	yes	no	yes	0.384615385	0.230769231	0.384615385	26	2.8	0.5	G
chr1	9969076	C	T	upstream_gene_variant	PGA_scaffold_0.875	9971120	9988312	+	MODIFIER	yes	no	yes	0.416666667	0.166666667	0.416666667	12	1.142857143	0.5	T
chr1	9970952	T	G	upstream_gene_variant	PGA_scaffold_0.875	9971120	9988312	+	MODIFIER	yes	no	yes	0.4375	0.0625	0.5	16	1.714285714	0.46875	T
chr1	9977002	A	G	intron_variant	PGA_scaffold_0.875	9971120	9988312	+	MODIFIER	yes	no	yes	0.541666667	0.208333333	0.25	24	2.342857143	0.354166667	G
chr1	9988583	G	C	upstream_gene_variant	PGA_scaffold_0.876	9992147	9992599	+	MODIFIER	yes	no	yes	0.47826087	0.260869565	0.260869565	23	2.371428571	0.391304348	C
chr1	9992169	A	G	missense_variant	PGA_scaffold_0.876	9992147	9992599	+	MODERATE	yes	no	yes	0.541666667	0.208333333	0.25	24	3.171428571	0.354166667	G
chr1	9995915	G	A	downstream_gene_variant	PGA_scaffold_0.876	9992147	9992599	+	MODIFIER	yes	yes	no	0.85	0.1	0.05	20	1.485714286	0.1	A
chr1	10002356	G	A	upstream_gene_variant	PGA_scaffold_0.877	9998739	9999276	-	MODIFIER	yes	no	yes	0.5	0.227272727	0.272727273	22	2.314285714	0.386363636	A
chr1	10005638	G	A	intron_variant	PGA_scaffold_0.878	10001858	10020896	-	MODIFIER	yes	yes	yes	0.391304348	0.260869565	0.347826087	23	2.485714286	0.47826087	A
chr1	10010949	T	A	intron_variant	PGA_scaffold_0.878	10001858	10020896	-	MODIFIER	yes	yes	yes	0.409090909	0.363636364	0.227272727	22	2.942857143	0.409090909	A
chr1	10015827	T	C	intron_variant	PGA_scaffold_0.878	10001858	10020896	-	MODIFIER	yes	yes	no	0.4	0.133333333	0.466666667	15	1.485714286	0.466666667	T
chr1	10034932	T	G	downstream_gene_variant	PGA_scaffold_0.879	10036458	10036958	-	MODIFIER	yes	yes	no	0.631578947	0.157894737	0.210526316	19	1.8	0.289473684	G
chr1	10038150	C	T	upstream_gene_variant	PGA_scaffold_0.879	10036458	10036958	-	MODIFIER	yes	yes	no	0.85	0.05	0.1	20	1.542857143	0.125	T
chr1	10043715	T	C	intergenic_region	evm.TU.PGA_scaffold_0.879-evm.TU.PGA_scaffold_0.880	NA	NA	NA	MODIFIER	yes	yes	yes	0.333333333	0.066666667	0.6	15	1.371428571	0.366666667	T
chr1	10048896	A	G	intergenic_region	evm.TU.PGA_scaffold_0.879-evm.TU.PGA_scaffold_0.880	NA	NA	NA	MODIFIER	yes	no	yes	0.090909091	0.181818182	0.727272727	11	1.171428571	0.181818182	A
chr1	10051582	T	C	intergenic_region	evm.TU.PGA_scaffold_0.879-evm.TU.PGA_scaffold_0.880	NA	NA	NA	MODIFIER	yes	yes	no	0.466666667	0.066666667	0.466666667	15	1.285714286	0.5	C
chr1	10055579	A	G	intergenic_region	evm.TU.PGA_scaffold_0.879-evm.TU.PGA_scaffold_0.880	NA	NA	NA	MODIFIER	yes	no	yes	0.166666667	0.166666667	0.666666667	12	1.257142857	0.25	A
chr1	10062093	G	T	intergenic_region	evm.TU.PGA_scaffold_0.879-evm.TU.PGA_scaffold_0.880	NA	NA	NA	MODIFIER	yes	yes	no	0.722222222	0.166666667	0.111111111	18	1.571428571	0.194444444	T
chr1	10069932	A	C	downstream_gene_variant	PGA_scaffold_0.880	10071149	10074400	-	MODIFIER	yes	no	yes	0.565217391	0.086956522	0.347826087	23	2	0.391304348	C
chr1	10074051	C	G	missense_variant	PGA_scaffold_0.880	10071149	10074400	-	MODERATE	yes	no	yes	0.416666667	0.166666667	0.416666667	24	2.942857143	0.5	G
chr1	10078511	C	T	upstream_gene_variant	PGA_scaffold_0.880	10071149	10074400	-	MODIFIER	yes	yes	no	0.571428571	0.095238095	0.333333333	21	1.685714286	0.380952381	T
chr1	10081830	A	G	intergenic_region	evm.TU.PGA_scaffold_0.880-evm.TU.PGA_scaffold_0.881	NA	NA	NA	MODIFIER	yes	no	yes	0.555555556	0.111111111	0.333333333	18	1.257142857	0.388888889	G
chr1	10088155	A	G	intergenic_region	evm.TU.PGA_scaffold_0.880-evm.TU.PGA_scaffold_0.881	NA	NA	NA	MODIFIER	yes	yes	no	0.428571429	0.142857143	0.428571429	14	1.085714286	0.5	G
chr1	10091195	G	A	intergenic_region	evm.TU.PGA_scaffold_0.880-evm.TU.PGA_scaffold_0.881	NA	NA	NA	MODIFIER	yes	no	yes	0.529411765	0.058823529	0.411764706	17	1.257142857	0.441176471	A
chr1	10099037	T	G	intergenic_region	evm.TU.PGA_scaffold_0.880-evm.TU.PGA_scaffold_0.881	NA	NA	NA	MODIFIER	yes	no	yes	0.25	0.15	0.6	20	1.857142857	0.325	T
chr1	10104944	T	C	upstream_gene_variant	PGA_scaffold_0.881	10105472	10106926	+	MODIFIER	yes	no	yes	0.636363636	0.181818182	0.181818182	11	1	0.272727273	C
chr1	10108004	T	A	upstream_gene_variant	PGA_scaffold_0.882	10111985	10116868	+	MODIFIER	yes	yes	yes	0.363636364	0.090909091	0.545454545	22	1.857142857	0.409090909	T
chr1	10114805	T	C	intron_variant	PGA_scaffold_0.882	10111985	10116868	+	MODIFIER	yes	no	yes	0.235294118	0.235294118	0.529411765	17	1.8	0.352941176	T
chr1	10117386	A	G	downstream_gene_variant	PGA_scaffold_0.882	10111985	10116868	+	MODIFIER	yes	yes	yes	0.105263158	0.052631579	0.842105263	19	1.685714286	0.131578947	A
chr1	10120844	G	A	downstream_gene_variant	PGA_scaffold_0.882	10111985	10116868	+	MODIFIER	yes	yes	no	0.736842105	0.052631579	0.210526316	19	1.485714286	0.236842105	A
chr1	10128007	T	C	intergenic_region	evm.TU.PGA_scaffold_0.882-evm.TU.PGA_scaffold_0.883	NA	NA	NA	MODIFIER	yes	no	yes	0.133333333	0.066666667	0.8	15	1.342857143	0.166666667	T
chr1	10132331	A	C	intergenic_region	evm.TU.PGA_scaffold_0.882-evm.TU.PGA_scaffold_0.883	NA	NA	NA	MODIFIER	yes	yes	yes	0.357142857	0.214285714	0.428571429	14	1.228571429	0.464285714	A
chr1	10136095	A	G	upstream_gene_variant	PGA_scaffold_0.883	10139535	10143062	+	MODIFIER	yes	yes	no	0.5	0.111111111	0.388888889	18	1.911764706	0.444444444	G
chr1	10143174	C	G	downstream_gene_variant	PGA_scaffold_0.883	10139535	10143062	+	MODIFIER	yes	yes	no	0.428571429	0.238095238	0.333333333	21	2.428571429	0.452380952	G
chr1	10147508	G	A	downstream_gene_variant	PGA_scaffold_0.883	10139535	10143062	+	MODIFIER	yes	no	yes	0.588235294	0.235294118	0.176470588	17	1.914285714	0.294117647	A
chr1	10153040	C	T	intergenic_region	evm.TU.PGA_scaffold_0.883-evm.TU.PGA_scaffold_0.886	NA	NA	NA	MODIFIER	yes	no	yes	0.884615385	0.038461538	0.076923077	26	2.457142857	0.096153846	T
chr1	10159002	C	T	intergenic_region	evm.TU.PGA_scaffold_0.883-evm.TU.PGA_scaffold_0.886	NA	NA	NA	MODIFIER	yes	yes	no	0.785714286	0.142857143	0.071428571	28	3.171428571	0.142857143	T
chr1	10161296	G	T	downstream_gene_variant	PGA_scaffold_0.886	10165228	10167859	-	MODIFIER	yes	yes	no	0.833333333	0.055555556	0.111111111	18	1.514285714	0.138888889	T
chr1	10172419	T	A	upstream_gene_variant	PGA_scaffold_0.886	10165228	10167859	-	MODIFIER	yes	yes	no	0.708333333	0.041666667	0.25	24	2.057142857	0.270833333	A
chr1	10178424	T	A	intergenic_region	evm.TU.PGA_scaffold_0.886-evm.TU.PGA_scaffold_0.887	NA	NA	NA	MODIFIER	yes	no	yes	0.181818182	0.181818182	0.636363636	11	1.228571429	0.272727273	T
chr1	10181655	C	A	downstream_gene_variant	PGA_scaffold_0.887	10184698	10194671	-	MODIFIER	yes	no	yes	0.352941176	0.058823529	0.588235294	17	1.714285714	0.382352941	C
chr1	10186543	A	G	intron_variant	PGA_scaffold_0.887	10184698	10194671	-	MODIFIER	yes	yes	no	0.884615385	0.076923077	0.038461538	26	2.485714286	0.076923077	G
chr1	10190915	A	C	intron_variant	PGA_scaffold_0.887	10184698	10194671	-	MODIFIER	yes	yes	no	0.523809524	0.142857143	0.333333333	21	2.342857143	0.404761905	C
chr1	10198606	A	G	upstream_gene_variant	PGA_scaffold_0.887	10184698	10194671	-	MODIFIER	yes	yes	no	0.551724138	0.137931034	0.310344828	29	3.285714286	0.379310345	G
chr1	10200563	C	G	downstream_gene_variant	PGA_scaffold_0.889	10203520	10215954	-	MODIFIER	yes	no	yes	0.518518519	0.185185185	0.296296296	27	3.142857143	0.388888889	G
chr1	10209912	T	A	intron_variant	PGA_scaffold_0.889	10203520	10215954	-	MODIFIER	yes	yes	no	0.619047619	0.238095238	0.142857143	21	2.285714286	0.261904762	A
chr1	10210509	A	G	intron_variant	PGA_scaffold_0.889	10203520	10215954	-	MODIFIER	yes	no	yes	0.4	0.133333333	0.466666667	15	1.514285714	0.466666667	A
chr1	10215598	C	A	intron_variant	PGA_scaffold_0.889	10203520	10215954	-	MODIFIER	yes	yes	no	0.5	0.090909091	0.409090909	22	1.571428571	0.454545455	A
chr1	10224835	A	C	intergenic_region	evm.TU.PGA_scaffold_0.889-evm.TU.PGA_scaffold_0.890	NA	NA	NA	MODIFIER	yes	no	yes	0.541666667	0.083333333	0.375	24	2.714285714	0.416666667	C
chr1	10227419	G	A	upstream_gene_variant	PGA_scaffold_0.890	10230277	10243929	+	MODIFIER	yes	no	yes	0.5	0.181818182	0.318181818	22	2.542857143	0.409090909	A
chr1	10233776	A	C	intron_variant	PGA_scaffold_0.890	10230277	10243929	+	MODIFIER	yes	no	yes	0.388888889	0.111111111	0.5	18	1.971428571	0.444444444	A
chr1	10236471	G	T	intron_variant	PGA_scaffold_0.890	10230277	10243929	+	MODIFIER	yes	no	yes	0.32	0.08	0.6	25	2.657142857	0.36	G
chr1	10242685	G	A	intron_variant	PGA_scaffold_0.890	10230277	10243929	+	MODIFIER	yes	no	yes	0.5	0.055555556	0.444444444	18	1.514285714	0.472222222	A
chr1	10248573	T	A	downstream_gene_variant	PGA_scaffold_0.890	10230277	10243929	+	MODIFIER	yes	no	yes	0.454545455	0.136363636	0.409090909	22	2.485714286	0.477272727	A
chr1	10251576	A	G	missense_variant	PGA_scaffold_0.891	10251220	10252563	-	MODERATE	yes	no	yes	0.375	0.083333333	0.541666667	24	2.828571429	0.416666667	A
chr1	10257195	A	G	upstream_gene_variant	PGA_scaffold_0.891	10251220	10252563	-	MODIFIER	yes	no	yes	0.620689655	0.103448276	0.275862069	29	3.485714286	0.327586207	G
chr1	10261510	G	A	intergenic_region	evm.TU.PGA_scaffold_0.891-evm.TU.PGA_scaffold_0.892	NA	NA	NA	MODIFIER	yes	no	yes	0.52	0.16	0.32	25	2.8	0.4	A
chr1	10266014	G	A	downstream_gene_variant	PGA_scaffold_0.892	10269782	10269982	-	MODIFIER	yes	no	yes	0.541666667	0.125	0.333333333	24	3.371428571	0.395833333	A
chr1	10274586	T	C	upstream_gene_variant	PGA_scaffold_0.892	10269782	10269982	-	MODIFIER	yes	yes	yes	0.555555556	0.111111111	0.333333333	18	1.257142857	0.388888889	C
chr1	10275511	A	G	intergenic_region	evm.TU.PGA_scaffold_0.892-evm.TU.PGA_scaffold_0.893	NA	NA	NA	MODIFIER	yes	yes	yes	0.571428571	0.071428571	0.357142857	14	1.114285714	0.392857143	G
chr1	10284733	G	C	downstream_gene_variant	PGA_scaffold_0.893	10280876	10282082	+	MODIFIER	yes	no	yes	0.47826087	0.043478261	0.47826087	23	2.085714286	0.5	C
chr1	10288756	A	C	intron_variant	PGA_scaffold_0.894	10288387	10297483	-	MODIFIER	yes	yes	yes	0.409090909	0.227272727	0.363636364	22	2.371428571	0.477272727	C
chr1	10293471	A	G	intron_variant	PGA_scaffold_0.894	10288387	10297483	-	MODIFIER	yes	no	yes	0.333333333	0.166666667	0.5	18	2.228571429	0.416666667	A
chr1	10295620	G	T	intron_variant	PGA_scaffold_0.894	10288387	10297483	-	MODIFIER	yes	no	yes	0.578947368	0.210526316	0.210526316	19	2.228571429	0.315789474	T
chr1	10304201	A	T	intergenic_region	evm.TU.PGA_scaffold_0.894-evm.TU.PGA_scaffold_0.895	NA	NA	NA	MODIFIER	yes	no	yes	0.533333333	0.133333333	0.333333333	15	1.485714286	0.4	T
chr1	10305073	A	G	intergenic_region	evm.TU.PGA_scaffold_0.894-evm.TU.PGA_scaffold_0.895	NA	NA	NA	MODIFIER	yes	no	yes	0.466666667	0.2	0.333333333	15	1.8	0.433333333	G
chr1	10314192	C	A	intergenic_region	evm.TU.PGA_scaffold_0.894-evm.TU.PGA_scaffold_0.895	NA	NA	NA	MODIFIER	yes	yes	yes	0.3	0.15	0.55	20	2.085714286	0.375	C
chr1	10315112	T	C	intergenic_region	evm.TU.PGA_scaffold_0.894-evm.TU.PGA_scaffold_0.895	NA	NA	NA	MODIFIER	yes	yes	yes	0.384615385	0.076923077	0.538461538	13	1	0.423076923	T
chr1	10321873	A	G	missense_variant	PGA_scaffold_0.895	10321851	10331706	-	MODERATE	yes	no	yes	0.875	0.083333333	0.041666667	24	2.314285714	0.083333333	G
chr1	10328587	A	T	intron_variant	PGA_scaffold_0.895	10321851	10331706	-	MODIFIER	yes	yes	yes	0.434782609	0.260869565	0.304347826	23	2.428571429	0.434782609	T
chr1	10331541	A	G	downstream_gene_variant	PGA_scaffold_0.896	10335650	10336148	-	MODIFIER	yes	yes	no	0.615384615	0.076923077	0.307692308	26	3.257142857	0.346153846	G
chr1	10337180	A	C	upstream_gene_variant	PGA_scaffold_0.896	10335650	10336148	-	MODIFIER	yes	no	yes	0.375	0.0625	0.5625	16	1.714285714	0.40625	A
chr1	10342761	T	A	intergenic_region	evm.TU.PGA_scaffold_0.896-evm.TU.PGA_scaffold_0.897	NA	NA	NA	MODIFIER	yes	yes	no	0.653846154	0.115384615	0.230769231	26	2.085714286	0.288461538	A
chr1	10349930	C	T	upstream_gene_variant	PGA_scaffold_0.897	10350093	10365090	+	MODIFIER	yes	no	yes	0.333333333	0.277777778	0.388888889	18	1.771428571	0.472222222	C
chr1	10351249	G	A	splice_acceptor_variant&intron_variant	PGA_scaffold_0.897	10350093	10365090	+	HIGH	yes	yes	yes	0.315789474	0.210526316	0.473684211	19	2.571428571	0.421052632	G
chr1	10356079	T	C	intron_variant	PGA_scaffold_0.897	10350093	10365090	+	MODIFIER	yes	yes	yes	0.392857143	0.178571429	0.428571429	28	3.685714286	0.482142857	T
chr1	10363450	C	T	intron_variant	PGA_scaffold_0.897	10350093	10365090	+	MODIFIER	yes	no	yes	0.307692308	0.307692308	0.384615385	26	3.314285714	0.461538462	C
chr1	10369384	A	G	missense_variant	PGA_scaffold_0.898	10368587	10370694	-	MODERATE	yes	no	yes	0.37037037	0.259259259	0.37037037	27	3.4	0.5	G
chr1	10371118	A	T	upstream_gene_variant	PGA_scaffold_0.898	10368587	10370694	-	MODIFIER	yes	yes	yes	0.466666667	0.066666667	0.466666667	15	1.428571429	0.5	T
chr1	10390805	C	G	intergenic_region	evm.TU.PGA_scaffold_0.898-evm.TU.PGA_scaffold_0.899	NA	NA	NA	MODIFIER	yes	yes	yes	0.238095238	0.238095238	0.523809524	21	2.685714286	0.357142857	C
chr1	10395117	G	A	intergenic_region	evm.TU.PGA_scaffold_0.898-evm.TU.PGA_scaffold_0.899	NA	NA	NA	MODIFIER	yes	no	yes	0.380952381	0.19047619	0.428571429	21	2.4	0.476190476	G
chr1	10403471	T	C	downstream_gene_variant	PGA_scaffold_0.899	10405238	10407914	-	MODIFIER	yes	no	yes	0.37037037	0.259259259	0.37037037	27	2.971428571	0.5	C
chr1	10406295	C	T	synonymous_variant	PGA_scaffold_0.899	10405238	10407914	-	LOW	yes	no	yes	0.214285714	0.285714286	0.5	28	4.028571429	0.357142857	C
chr1	10410344	C	T	upstream_gene_variant	PGA_scaffold_0.899	10405238	10407914	-	MODIFIER	yes	no	yes	0.346153846	0.192307692	0.461538462	26	3.371428571	0.442307692	C
chr1	10418818	A	T	upstream_gene_variant	PGA_scaffold_0.900	10414595	10415543	-	MODIFIER	yes	no	yes	0.3	0.1	0.6	10	1.028571429	0.35	A
chr1	10422552	T	G	intergenic_region	evm.TU.PGA_scaffold_0.900-evm.TU.PGA_scaffold_0.901	NA	NA	NA	MODIFIER	yes	no	yes	0.454545455	0.045454545	0.5	22	2.171428571	0.477272727	T
chr1	10427168	C	T	intergenic_region	evm.TU.PGA_scaffold_0.900-evm.TU.PGA_scaffold_0.901	NA	NA	NA	MODIFIER	yes	yes	yes	0.5	0.0625	0.4375	16	1.2	0.46875	T
chr1	10434011	C	A	missense_variant	PGA_scaffold_0.901	10433992	10438343	-	MODERATE	yes	yes	yes	0.230769231	0.153846154	0.615384615	26	2.914285714	0.307692308	C
chr1	10436857	G	A	intron_variant	PGA_scaffold_0.901	10433992	10438343	-	MODIFIER	yes	no	yes	0.12	0.12	0.76	25	3	0.18	G
chr1	10442808	T	C	upstream_gene_variant	PGA_scaffold_0.901	10433992	10438343	-	MODIFIER	yes	no	yes	0.444444444	0.055555556	0.5	18	1.342857143	0.472222222	T
chr1	10445395	T	G	upstream_gene_variant	PGA_scaffold_0.902	10442273	10444839	-	MODIFIER	yes	yes	no	0.259259259	0.62962963	0.111111111	27	4.228571429	0.425925926	G
chr1	10454584	A	G	intergenic_region	evm.TU.PGA_scaffold_0.902-evm.TU.PGA_scaffold_0.903	NA	NA	NA	MODIFIER	yes	yes	no	0.538461538	0.076923077	0.384615385	13	1.228571429	0.423076923	G
chr1	10455557	T	C	intergenic_region	evm.TU.PGA_scaffold_0.902-evm.TU.PGA_scaffold_0.903	NA	NA	NA	MODIFIER	yes	yes	no	0.571428571	0.142857143	0.285714286	14	1.352941176	0.357142857	C
chr1	10460207	C	T	intergenic_region	evm.TU.PGA_scaffold_0.902-evm.TU.PGA_scaffold_0.903	NA	NA	NA	MODIFIER	yes	yes	no	0.703703704	0.185185185	0.111111111	27	2.685714286	0.203703704	T
chr1	10466402	C	T	upstream_gene_variant	PGA_scaffold_0.903	10466516	10467535	+	MODIFIER	yes	yes	no	0.458333333	0.208333333	0.333333333	24	2.457142857	0.4375	T
chr1	10491396	A	G	downstream_gene_variant	PGA_scaffold_0.907	10484895	10486682	+	MODIFIER	yes	no	yes	0.384615385	0.076923077	0.538461538	13	1.257142857	0.423076923	A
chr1	10496242	C	A	downstream_gene_variant	PGA_scaffold_0.908	10498487	10516163	-	MODIFIER	yes	no	yes	0.368421053	0.105263158	0.526315789	19	2.314285714	0.421052632	C
chr1	10500356	A	G	intron_variant	PGA_scaffold_0.908	10498487	10516163	-	MODIFIER	yes	no	yes	0.5	0.071428571	0.428571429	14	1.114285714	0.464285714	G
chr1	10509321	A	G	intron_variant	PGA_scaffold_0.908	10498487	10516163	-	MODIFIER	yes	no	yes	0.368421053	0.263157895	0.368421053	19	2.314285714	0.5	G
chr1	10512397	C	T	intron_variant	PGA_scaffold_0.908	10498487	10516163	-	MODIFIER	yes	no	yes	0.434782609	0.347826087	0.217391304	23	2.514285714	0.391304348	T
chr1	10515353	A	T	upstream_gene_variant	PGA_scaffold_0.909	10519250	10522884	+	MODIFIER	yes	yes	yes	0.5	0.15	0.35	20	2	0.425	T
chr1	10521292	T	C	intron_variant	PGA_scaffold_0.909	10519250	10522884	+	MODIFIER	yes	yes	yes	0.45	0.1	0.45	20	1.857142857	0.5	C
chr1	10529994	G	A	missense_variant	PGA_scaffold_0.910	10527691	10530956	+	MODERATE	yes	yes	no	0.5	0.291666667	0.208333333	24	2.914285714	0.354166667	A
chr1	10531133	G	C	downstream_gene_variant	PGA_scaffold_0.910	10527691	10530956	+	MODIFIER	yes	yes	no	0.56	0.2	0.24	25	3.257142857	0.34	C
chr1	10537046	G	A	upstream_gene_variant	PGA_scaffold_0.911	10534932	10536484	-	MODIFIER	yes	no	yes	0.666666667	0.041666667	0.291666667	24	1.771428571	0.3125	A
chr1	10543495	A	G	intron_variant	PGA_scaffold_0.912	10540715	10545074	-	MODIFIER	yes	no	yes	0.083333333	0.083333333	0.833333333	24	3	0.125	A
chr1	10546136	G	A	upstream_gene_variant	PGA_scaffold_0.912	10540715	10545074	-	MODIFIER	yes	no	yes	0.458333333	0.25	0.291666667	24	2.742857143	0.416666667	A
chr1	10552901	A	G	intergenic_region	evm.TU.PGA_scaffold_0.912-evm.TU.PGA_scaffold_0.913	NA	NA	NA	MODIFIER	yes	no	yes	0.333333333	0.111111111	0.555555556	9	0.8	0.388888889	A
chr1	10558377	A	T	upstream_gene_variant	PGA_scaffold_0.913	10562243	10576807	+	MODIFIER	yes	no	yes	0.375	0.125	0.5	8	0.885714286	0.4375	A
chr1	10562882	G	T	intron_variant	PGA_scaffold_0.913	10562243	10576807	+	MODIFIER	yes	yes	yes	0.533333333	0.066666667	0.4	15	1.085714286	0.433333333	T
chr1	10572757	T	A	intron_variant	PGA_scaffold_0.913	10562243	10576807	+	MODIFIER	yes	no	yes	0.055555556	0.111111111	0.833333333	18	1.885714286	0.111111111	T
chr1	10576310	T	C	intron_variant	PGA_scaffold_0.913	10562243	10576807	+	MODIFIER	yes	no	yes	0.615384615	0.076923077	0.307692308	13	0.828571429	0.346153846	C
chr1	10580120	T	C	downstream_gene_variant	PGA_scaffold_0.913	10562243	10576807	+	MODIFIER	yes	yes	no	0.7	0.1	0.2	20	1.742857143	0.25	C
chr1	10585179	T	C	downstream_gene_variant	PGA_scaffold_0.914	10587218	10589349	-	MODIFIER	yes	no	yes	0.684210526	0.105263158	0.210526316	19	1.514285714	0.263157895	C
chr1	10593974	T	G	upstream_gene_variant	PGA_scaffold_0.914	10587218	10589349	-	MODIFIER	yes	yes	no	0.666666667	0.111111111	0.222222222	9	0.914285714	0.277777778	G
chr1	10597949	T	G	intergenic_region	evm.TU.PGA_scaffold_0.914-evm.TU.PGA_scaffold_0.915	NA	NA	NA	MODIFIER	yes	yes	no	0.892857143	0.035714286	0.071428571	28	2.314285714	0.089285714	G
chr1	10604867	G	A	intergenic_region	evm.TU.PGA_scaffold_0.914-evm.TU.PGA_scaffold_0.915	NA	NA	NA	MODIFIER	yes	yes	no	0.5	0.333333333	0.166666667	30	3.914285714	0.333333333	A
chr1	10606334	T	G	intergenic_region	evm.TU.PGA_scaffold_0.914-evm.TU.PGA_scaffold_0.915	NA	NA	NA	MODIFIER	yes	yes	no	0.52	0.28	0.2	25	3.314285714	0.34	G
chr1	10610228	A	G	intergenic_region	evm.TU.PGA_scaffold_0.914-evm.TU.PGA_scaffold_0.915	NA	NA	NA	MODIFIER	yes	yes	no	0.592592593	0.222222222	0.185185185	27	3.285714286	0.296296296	G
chr1	10617367	G	A	upstream_gene_variant	PGA_scaffold_0.916	10621940	10629794	+	MODIFIER	yes	no	yes	0.052631579	0.052631579	0.894736842	19	1.971428571	0.078947368	G
chr1	10621769	A	G	upstream_gene_variant	PGA_scaffold_0.916	10621940	10629794	+	MODIFIER	yes	no	yes	0.473684211	0.105263158	0.421052632	19	2	0.473684211	G
chr1	10629970	C	T	downstream_gene_variant	PGA_scaffold_0.916	10621940	10629794	+	MODIFIER	yes	no	yes	0.391304348	0.130434783	0.47826087	23	2.114285714	0.456521739	C
chr1	10631473	G	A	upstream_gene_variant	PGA_scaffold_0.917	10635194	10640078	+	MODIFIER	yes	no	yes	0.823529412	0.058823529	0.117647059	17	1.4	0.147058824	A
chr1	10648193	T	A	upstream_gene_variant	PGA_scaffold_0.918	10649808	10650155	+	MODIFIER	yes	no	yes	0.214285714	0.285714286	0.5	28	3.428571429	0.357142857	T
chr1	10650044	T	C	synonymous_variant	PGA_scaffold_0.918	10649808	10650155	+	LOW	yes	no	yes	0.19047619	0.047619048	0.761904762	21	2.314285714	0.214285714	T
chr1	10659099	T	C	upstream_gene_variant	PGA_scaffold_0.920	10655280	10656048	-	MODIFIER	yes	no	yes	0.058823529	0.117647059	0.823529412	17	2.2	0.117647059	T
chr1	10671846	T	C	intergenic_region	evm.TU.PGA_scaffold_0.920-evm.TU.PGA_scaffold_0.921	NA	NA	NA	MODIFIER	yes	no	yes	0.125	0.125	0.75	16	1.771428571	0.1875	T
chr1	10679960	G	A	intergenic_region	evm.TU.PGA_scaffold_0.920-evm.TU.PGA_scaffold_0.921	NA	NA	NA	MODIFIER	yes	no	yes	0.045454545	0.181818182	0.772727273	22	2.371428571	0.136363636	G
chr1	10684824	T	C	intergenic_region	evm.TU.PGA_scaffold_0.920-evm.TU.PGA_scaffold_0.921	NA	NA	NA	MODIFIER	yes	no	yes	0.222222222	0.111111111	0.666666667	18	1.942857143	0.277777778	T
chr1	10688911	C	T	downstream_gene_variant	PGA_scaffold_0.921	10690340	10693102	-	MODIFIER	yes	no	yes	0.125	0.1875	0.6875	16	2.285714286	0.21875	C
chr1	10692514	A	G	intron_variant	PGA_scaffold_0.921	10690340	10693102	-	MODIFIER	yes	no	yes	0.1875	0.0625	0.75	16	2.028571429	0.21875	A
chr1	10697110	G	A	upstream_gene_variant	PGA_scaffold_0.921	10690340	10693102	-	MODIFIER	yes	no	yes	0.217391304	0.043478261	0.739130435	23	2.885714286	0.239130435	G
chr1	10703877	C	G	intergenic_region	evm.TU.PGA_scaffold_0.921-evm.TU.PGA_scaffold_0.922	NA	NA	NA	MODIFIER	yes	no	yes	0.157894737	0.105263158	0.736842105	19	2.857142857	0.210526316	C
chr1	10707619	T	C	intergenic_region	evm.TU.PGA_scaffold_0.921-evm.TU.PGA_scaffold_0.922	NA	NA	NA	MODIFIER	yes	no	yes	0.173913043	0.086956522	0.739130435	23	2.828571429	0.217391304	T
chr1	10710933	C	T	upstream_gene_variant	PGA_scaffold_0.922	10713950	10757932	+	MODIFIER	yes	no	yes	0.12	0.12	0.76	25	3.257142857	0.18	C
chr1	10723261	G	T	intron_variant	PGA_scaffold_0.922	10713950	10757932	+	MODIFIER	yes	no	yes	0.75	0.125	0.125	16	1.628571429	0.1875	T
chr1	10729581	A	G	intron_variant	PGA_scaffold_0.922	10713950	10757932	+	MODIFIER	yes	no	yes	0.72	0.2	0.08	25	2.771428571	0.18	G
chr1	10731719	G	A	intron_variant	PGA_scaffold_0.922	10713950	10757932	+	MODIFIER	yes	no	yes	0.888888889	0.074074074	0.037037037	27	3.2	0.074074074	A
chr1	10738329	A	G	intron_variant	PGA_scaffold_0.922	10713950	10757932	+	MODIFIER	yes	no	yes	0.375	0.0625	0.5625	16	2.057142857	0.40625	A
chr1	10750069	T	C	intron_variant	PGA_scaffold_0.922	10713950	10757932	+	MODIFIER	yes	no	yes	0.176470588	0.058823529	0.764705882	17	1.657142857	0.205882353	T
chr1	10759931	A	G	downstream_gene_variant	PGA_scaffold_0.922	10713950	10757932	+	MODIFIER	yes	no	yes	0.227272727	0.045454545	0.727272727	22	2.114285714	0.25	A
chr1	10760849	T	C	downstream_gene_variant	PGA_scaffold_0.922	10713950	10757932	+	MODIFIER	yes	no	yes	0.3	0.1	0.6	20	1.828571429	0.35	T
chr1	10766060	A	C	intergenic_region	evm.TU.PGA_scaffold_0.922-evm.TU.PGA_scaffold_0.923	NA	NA	NA	MODIFIER	yes	no	yes	0.266666667	0.133333333	0.6	15	1.742857143	0.333333333	A
chr1	10773128	T	C	intergenic_region	evm.TU.PGA_scaffold_0.922-evm.TU.PGA_scaffold_0.923	NA	NA	NA	MODIFIER	yes	no	yes	0.461538462	0.076923077	0.461538462	13	1.057142857	0.5	C
chr1	10779541	G	A	intergenic_region	evm.TU.PGA_scaffold_0.922-evm.TU.PGA_scaffold_0.923	NA	NA	NA	MODIFIER	yes	no	yes	0.625	0.1875	0.1875	16	1.428571429	0.28125	A
chr1	10783471	A	T	intergenic_region	evm.TU.PGA_scaffold_0.922-evm.TU.PGA_scaffold_0.923	NA	NA	NA	MODIFIER	yes	no	yes	0.541666667	0.125	0.333333333	24	1.771428571	0.395833333	T
chr1	10787639	G	A	intergenic_region	evm.TU.PGA_scaffold_0.922-evm.TU.PGA_scaffold_0.923	NA	NA	NA	MODIFIER	yes	no	yes	0.181818182	0.181818182	0.636363636	22	2.485714286	0.272727273	G
chr1	10793277	A	G	intergenic_region	evm.TU.PGA_scaffold_0.922-evm.TU.PGA_scaffold_0.923	NA	NA	NA	MODIFIER	yes	no	yes	0.333333333	0.166666667	0.5	18	1.742857143	0.416666667	A
chr1	10796623	A	G	intergenic_region	evm.TU.PGA_scaffold_0.922-evm.TU.PGA_scaffold_0.923	NA	NA	NA	MODIFIER	yes	no	yes	0.4	0.133333333	0.466666667	15	1.714285714	0.466666667	A
chr1	10800795	T	G	upstream_gene_variant	PGA_scaffold_0.923	10803083	10815231	+	MODIFIER	yes	no	yes	0.444444444	0.166666667	0.388888889	18	1.571428571	0.472222222	G
chr1	10808341	T	A	intron_variant	PGA_scaffold_0.923	10803083	10815231	+	MODIFIER	yes	yes	no	0.423076923	0.192307692	0.384615385	26	3.257142857	0.480769231	A
chr1	10810969	G	A	intron_variant	PGA_scaffold_0.923	10803083	10815231	+	MODIFIER	yes	yes	yes	0.4	0.12	0.48	25	2.571428571	0.46	G
chr1	10815462	G	A	downstream_gene_variant	PGA_scaffold_0.923	10803083	10815231	+	MODIFIER	yes	no	yes	0.45	0.1	0.45	20	2.342857143	0.5	A
chr1	10823817	A	G	intergenic_region	evm.TU.PGA_scaffold_0.923-evm.TU.PGA_scaffold_0.924	NA	NA	NA	MODIFIER	yes	yes	no	0.833333333	0.083333333	0.083333333	24	2.914285714	0.125	G
chr1	10827834	T	C	intergenic_region	evm.TU.PGA_scaffold_0.923-evm.TU.PGA_scaffold_0.924	NA	NA	NA	MODIFIER	yes	yes	no	0.75	0.0625	0.1875	16	1.8	0.21875	C
chr1	10834552	A	G	upstream_gene_variant	PGA_scaffold_0.924	10837082	10844733	+	MODIFIER	yes	yes	no	0.636363636	0.181818182	0.181818182	11	0.8	0.272727273	G
chr1	10838291	G	A	synonymous_variant	PGA_scaffold_0.924	10837082	10844733	+	LOW	yes	yes	no	0.869565217	0.086956522	0.043478261	23	2.685714286	0.086956522	A
chr1	10843999	T	G	intron_variant	PGA_scaffold_0.924	10837082	10844733	+	MODIFIER	yes	no	yes	0.333333333	0.238095238	0.428571429	21	1.914285714	0.452380952	T
chr1	10847471	A	G	upstream_gene_variant	PGA_scaffold_0.925	10851739	10874025	+	MODIFIER	yes	no	yes	0.4	0.2	0.4	5	0.571428571	0.5	G
chr1	10852437	A	G	intron_variant	PGA_scaffold_0.925	10851739	10874025	+	MODIFIER	yes	no	yes	0.421052632	0.210526316	0.368421053	19	2.028571429	0.473684211	G
chr1	10860160	T	A	missense_variant	PGA_scaffold_0.925	10851739	10874025	+	MODERATE	yes	no	yes	0.192307692	0.076923077	0.730769231	26	3.914285714	0.230769231	T
chr1	10865700	T	G	intron_variant	PGA_scaffold_0.925	10851739	10874025	+	MODIFIER	yes	no	yes	0.363636364	0.045454545	0.590909091	22	2.257142857	0.386363636	T
chr1	10871556	T	C	intron_variant	PGA_scaffold_0.925	10851739	10874025	+	MODIFIER	yes	no	yes	0.352941176	0.176470588	0.470588235	17	1.657142857	0.441176471	T
chr1	10877112	C	T	downstream_gene_variant	PGA_scaffold_0.925	10851739	10874025	+	MODIFIER	yes	no	yes	0.269230769	0.076923077	0.653846154	26	3.228571429	0.307692308	C
chr1	10882801	T	C	upstream_gene_variant	PGA_scaffold_0.926	10876949	10878212	-	MODIFIER	yes	no	yes	0.133333333	0.266666667	0.6	15	1.628571429	0.266666667	T
chr1	10887552	T	C	downstream_gene_variant	PGA_scaffold_0.928	10889256	10892126	-	MODIFIER	yes	no	yes	0.272727273	0.090909091	0.636363636	11	0.942857143	0.318181818	T
chr1	10908871	A	G	intron_variant	PGA_scaffold_0.929	10901424	10983820	+	MODIFIER	yes	no	yes	0.6	0.133333333	0.266666667	15	1.371428571	0.333333333	G
chr1	10920111	G	A	intron_variant	PGA_scaffold_0.929	10901424	10983820	+	MODIFIER	yes	yes	no	0.642857143	0.178571429	0.178571429	28	3.114285714	0.267857143	A
chr1	10933900	A	G	intron_variant	PGA_scaffold_0.929	10901424	10983820	+	MODIFIER	yes	no	yes	0.111111111	0.111111111	0.777777778	27	3.314285714	0.166666667	A
chr1	10946219	A	G	intron_variant	PGA_scaffold_0.929	10901424	10983820	+	MODIFIER	yes	no	yes	0.045454545	0.136363636	0.818181818	22	2.257142857	0.113636364	A
chr1	10954658	G	A	intron_variant	PGA_scaffold_0.929	10901424	10983820	+	MODIFIER	yes	no	yes	0.166666667	0.166666667	0.666666667	18	2.314285714	0.25	G
chr1	10958441	A	G	intron_variant	PGA_scaffold_0.929	10901424	10983820	+	MODIFIER	yes	no	yes	0.08	0.08	0.84	25	3.057142857	0.12	A
chr1	10961354	A	G	intron_variant	PGA_scaffold_0.929	10901424	10983820	+	MODIFIER	yes	no	yes	0.285714286	0.095238095	0.619047619	21	2.323529412	0.333333333	A
chr1	10970165	C	G	intron_variant	PGA_scaffold_0.929	10901424	10983820	+	MODIFIER	yes	no	yes	0.068965517	0.034482759	0.896551724	29	3.428571429	0.086206897	C
chr1	10975078	G	A	intron_variant	PGA_scaffold_0.929	10901424	10983820	+	MODIFIER	yes	yes	no	0.6	0.266666667	0.133333333	30	3.914285714	0.266666667	A
chr1	10996381	A	T	upstream_gene_variant	PGA_scaffold_0.930	10985151	10995477	-	MODIFIER	yes	no	yes	0.296296296	0.111111111	0.592592593	27	2.971428571	0.351851852	A
chr1	11004678	T	C	intron_variant	PGA_scaffold_0.931	10999532	11011869	-	MODIFIER	yes	no	yes	0.3	0.2	0.5	20	2.142857143	0.4	T
chr1	11008328	C	A	intron_variant	PGA_scaffold_0.931	10999532	11011869	-	MODIFIER	yes	no	yes	0.466666667	0.066666667	0.466666667	15	1.371428571	0.5	A
chr1	11011115	T	C	missense_variant	PGA_scaffold_0.931	10999532	11011869	-	MODERATE	yes	no	yes	0.363636364	0.272727273	0.363636364	22	2.314285714	0.5	C
chr1	11016811	G	A	upstream_gene_variant	PGA_scaffold_0.931	10999532	11011869	-	MODIFIER	yes	no	yes	0.6	0.066666667	0.333333333	15	1.428571429	0.366666667	A
chr1	11021305	A	T	intergenic_region	evm.TU.PGA_scaffold_0.931-evm.TU.PGA_scaffold_0.932	NA	NA	NA	MODIFIER	yes	yes	no	0.476190476	0.142857143	0.380952381	21	2	0.452380952	T
chr1	11029567	T	C	intergenic_region	evm.TU.PGA_scaffold_0.931-evm.TU.PGA_scaffold_0.932	NA	NA	NA	MODIFIER	yes	no	yes	0.5	0.071428571	0.428571429	14	1.4	0.464285714	C
chr1	11034838	G	A	upstream_gene_variant	PGA_scaffold_0.932	11038682	11047296	+	MODIFIER	yes	no	yes	0.375	0.25	0.375	16	2	0.5	A
chr1	11048998	C	A	upstream_gene_variant	PGA_scaffold_0.933	11049083	11049742	+	MODIFIER	yes	yes	no	0.677419355	0.161290323	0.161290323	31	3.428571429	0.241935484	A
chr1	11054563	A	G	downstream_gene_variant	PGA_scaffold_0.933	11049083	11049742	+	MODIFIER	yes	no	yes	0.260869565	0.130434783	0.608695652	23	2.028571429	0.326086957	A
chr1	11056124	C	G	intron_variant	PGA_scaffold_0.934	11052229	11056450	-	MODIFIER	yes	yes	yes	0.142857143	0.238095238	0.619047619	21	2.571428571	0.261904762	C
chr1	11060186	G	A	upstream_gene_variant	PGA_scaffold_0.934	11052229	11056450	-	MODIFIER	yes	no	yes	0.80952381	0.095238095	0.095238095	21	1.971428571	0.142857143	A
chr1	11066945	G	A	intron_variant	PGA_scaffold_0.935	11066565	11070816	+	MODIFIER	yes	yes	no	0.761904762	0.047619048	0.19047619	21	1.685714286	0.214285714	A
chr1	11073198	T	G	downstream_gene_variant	PGA_scaffold_0.935	11066565	11070816	+	MODIFIER	yes	yes	no	0.611111111	0.222222222	0.166666667	18	1.4	0.277777778	G
chr1	11079053	A	C	intron_variant	PGA_scaffold_0.936	11073334	11080032	-	MODIFIER	yes	yes	no	0.653846154	0.192307692	0.153846154	26	2.942857143	0.25	C
chr1	11080446	G	A	upstream_gene_variant	PGA_scaffold_0.936	11073334	11080032	-	MODIFIER	yes	no	yes	0.470588235	0.117647059	0.411764706	17	1.714285714	0.470588235	A
chr1	11087372	T	C	upstream_gene_variant	PGA_scaffold_0.937	11091527	11095103	+	MODIFIER	yes	yes	no	0.80952381	0.047619048	0.142857143	21	1.457142857	0.166666667	C
chr1	11093716	C	A	upstream_gene_variant	PGA_scaffold_0.938	11095385	11114248	+	MODIFIER	yes	no	yes	0.157894737	0.052631579	0.789473684	19	1.942857143	0.184210526	C
chr1	11097800	A	G	downstream_gene_variant	PGA_scaffold_0.937	11091527	11095103	+	MODIFIER	yes	yes	no	0.692307692	0.153846154	0.153846154	26	3.2	0.230769231	G
chr1	11100292	T	C	intron_variant	PGA_scaffold_0.938	11095385	11114248	+	MODIFIER	yes	yes	no	0.689655172	0.137931034	0.172413793	29	3.542857143	0.24137931	C
chr1	11109314	C	G	intron_variant	PGA_scaffold_0.938	11095385	11114248	+	MODIFIER	yes	yes	no	0.590909091	0.136363636	0.272727273	22	2.228571429	0.340909091	G
chr1	11114907	T	G	upstream_gene_variant	PGA_scaffold_0.939	11116744	11123864	+	MODIFIER	yes	yes	yes	0.631578947	0.105263158	0.263157895	19	1.457142857	0.315789474	G
chr1	11116545	A	T	upstream_gene_variant	PGA_scaffold_0.939	11116744	11123864	+	MODIFIER	yes	yes	no	0.6	0.05	0.35	20	2.085714286	0.375	T
chr1	11123850	A	G	missense_variant	PGA_scaffold_0.939	11116744	11123864	+	MODERATE	yes	no	yes	0.416666667	0.25	0.333333333	24	3.371428571	0.458333333	G
chr1	11134420	C	T	upstream_gene_variant	PGA_scaffold_0.940	11126006	11129905	-	MODIFIER	yes	yes	no	0.863636364	0.090909091	0.045454545	22	2.428571429	0.090909091	T
chr1	11137985	T	C	downstream_gene_variant	PGA_scaffold_0.941	11134518	11136118	+	MODIFIER	yes	no	yes	0.407407407	0.222222222	0.37037037	27	2.971428571	0.481481481	C
chr1	11140560	A	G	downstream_gene_variant	PGA_scaffold_0.941	11134518	11136118	+	MODIFIER	yes	yes	yes	0.454545455	0.090909091	0.454545455	22	2.085714286	0.5	G
chr1	11145796	T	C	upstream_gene_variant	PGA_scaffold_0.943	11140360	11145581	-	MODIFIER	yes	yes	yes	0.454545455	0.090909091	0.454545455	22	2.371428571	0.5	C
chr1	11153558	T	C	intergenic_region	evm.TU.PGA_scaffold_0.943-evm.TU.PGA_scaffold_0.944	NA	NA	NA	MODIFIER	yes	yes	yes	0.142857143	0.571428571	0.285714286	21	3.085714286	0.428571429	T
chr1	11158648	T	A	intergenic_region	evm.TU.PGA_scaffold_0.943-evm.TU.PGA_scaffold_0.944	NA	NA	NA	MODIFIER	yes	no	yes	0.4	0.066666667	0.533333333	15	1.542857143	0.433333333	T
chr1	11163000	T	C	upstream_gene_variant	PGA_scaffold_0.944	11165916	11175521	+	MODIFIER	yes	yes	no	0.545454545	0.181818182	0.272727273	22	1.828571429	0.363636364	C
chr1	11174754	C	A	synonymous_variant	PGA_scaffold_0.944	11165916	11175521	+	LOW	yes	no	yes	0.157894737	0.157894737	0.684210526	19	2.257142857	0.236842105	C
chr1	11176443	C	T	downstream_gene_variant	PGA_scaffold_0.944	11165916	11175521	+	MODIFIER	yes	no	yes	0.708333333	0.083333333	0.208333333	24	2.514285714	0.25	T
chr1	11188965	A	C	intergenic_region	evm.TU.PGA_scaffold_0.944-evm.TU.PGA_scaffold_0.946	NA	NA	NA	MODIFIER	yes	no	yes	0.1	0.1	0.8	20	2.114285714	0.15	A
chr1	11191141	A	C	upstream_gene_variant	PGA_scaffold_0.946	11195656	11195943	+	MODIFIER	yes	no	yes	0.176470588	0.176470588	0.647058824	17	1.657142857	0.264705882	A
chr1	11202465	A	G	downstream_gene_variant	PGA_scaffold_0.947	11204470	11219529	-	MODIFIER	yes	no	yes	0.375	0.083333333	0.541666667	24	2.657142857	0.416666667	A
chr1	11207397	C	T	intron_variant	PGA_scaffold_0.947	11204470	11219529	-	MODIFIER	yes	no	yes	0.2	0.35	0.45	20	2.228571429	0.375	C
chr1	11211893	C	T	intron_variant	PGA_scaffold_0.947	11204470	11219529	-	MODIFIER	yes	no	yes	0.352941176	0.235294118	0.411764706	17	1.657142857	0.470588235	C
chr1	11215416	C	A	intron_variant	PGA_scaffold_0.947	11204470	11219529	-	MODIFIER	yes	no	yes	0.416666667	0.25	0.333333333	24	2.914285714	0.458333333	A
chr1	11220035	T	C	upstream_gene_variant	PGA_scaffold_0.947	11204470	11219529	-	MODIFIER	yes	no	yes	0.095238095	0.19047619	0.714285714	21	2.971428571	0.19047619	T
chr1	11228664	T	C	intron_variant	PGA_scaffold_0.948	11227092	11230834	-	MODIFIER	yes	no	yes	0.6	0.066666667	0.333333333	15	0.942857143	0.366666667	C
chr1	11239869	G	A	intergenic_region	evm.TU.PGA_scaffold_0.948-evm.TU.PGA_scaffold_0.949	NA	NA	NA	MODIFIER	yes	yes	no	0.823529412	0.058823529	0.117647059	17	1.4	0.147058824	A
chr1	11242401	A	T	intergenic_region	evm.TU.PGA_scaffold_0.948-evm.TU.PGA_scaffold_0.949	NA	NA	NA	MODIFIER	yes	yes	no	0.625	0.0625	0.3125	16	1.828571429	0.34375	T
chr1	11248586	G	A	intergenic_region	evm.TU.PGA_scaffold_0.948-evm.TU.PGA_scaffold_0.949	NA	NA	NA	MODIFIER	yes	yes	no	0.55	0.15	0.3	20	2.085714286	0.375	A
chr1	11250142	T	C	intergenic_region	evm.TU.PGA_scaffold_0.948-evm.TU.PGA_scaffold_0.949	NA	NA	NA	MODIFIER	yes	no	yes	0.333333333	0.083333333	0.583333333	12	1.058823529	0.375	T
chr1	11257980	A	G	intergenic_region	evm.TU.PGA_scaffold_0.948-evm.TU.PGA_scaffold_0.949	NA	NA	NA	MODIFIER	yes	no	yes	0.631578947	0.105263158	0.263157895	19	1.571428571	0.315789474	G
chr1	11260595	C	T	intergenic_region	evm.TU.PGA_scaffold_0.948-evm.TU.PGA_scaffold_0.949	NA	NA	NA	MODIFIER	yes	yes	yes	0.294117647	0.117647059	0.588235294	17	1.771428571	0.352941176	C
chr1	11265013	A	G	upstream_gene_variant	PGA_scaffold_0.949	11266601	11271360	+	MODIFIER	yes	no	yes	0.703703704	0.037037037	0.259259259	27	2.742857143	0.277777778	G
chr1	11274821	A	G	upstream_gene_variant	PGA_scaffold_0.951	11278617	11282032	+	MODIFIER	yes	no	yes	0.555555556	0.055555556	0.388888889	18	1.514285714	0.416666667	G
chr1	11276799	A	T	upstream_gene_variant	PGA_scaffold_0.951	11278617	11282032	+	MODIFIER	yes	no	yes	0.25	0.15	0.6	20	2.342857143	0.325	A
chr1	11284104	G	T	downstream_gene_variant	PGA_scaffold_0.951	11278617	11282032	+	MODIFIER	yes	no	yes	0.7	0.15	0.15	20	1.6	0.225	T
chr1	11285580	T	C	downstream_gene_variant	PGA_scaffold_0.951	11278617	11282032	+	MODIFIER	yes	yes	yes	0.166666667	0.055555556	0.777777778	18	2.057142857	0.194444444	T
chr1	11294090	A	G	upstream_gene_variant	PGA_scaffold_0.952	11283776	11292710	-	MODIFIER	yes	yes	yes	0.571428571	0.071428571	0.357142857	14	1.057142857	0.392857143	G
chr1	11299904	A	T	downstream_gene_variant	PGA_scaffold_0.953	11296477	11296860	+	MODIFIER	yes	no	yes	0.578947368	0.105263158	0.315789474	19	1.828571429	0.368421053	T
chr1	11301024	G	A	downstream_gene_variant	PGA_scaffold_0.953	11296477	11296860	+	MODIFIER	yes	no	yes	0.476190476	0.095238095	0.428571429	21	2.085714286	0.476190476	A
chr1	11306440	A	G	upstream_gene_variant	PGA_scaffold_0.955	11308320	11308673	+	MODIFIER	yes	no	yes	0.52	0.2	0.28	25	2.142857143	0.38	G
chr1	11313623	T	C	downstream_gene_variant	PGA_scaffold_0.955	11308320	11308673	+	MODIFIER	yes	no	yes	0.347826087	0.130434783	0.52173913	23	2.828571429	0.413043478	T
chr1	11319938	G	C	upstream_gene_variant	PGA_scaffold_0.956	11324089	11325003	+	MODIFIER	yes	yes	yes	0.380952381	0.142857143	0.476190476	21	1.885714286	0.452380952	G
chr1	11323725	G	A	upstream_gene_variant	PGA_scaffold_0.956	11324089	11325003	+	MODIFIER	yes	yes	yes	0.739130435	0.086956522	0.173913043	23	1.714285714	0.217391304	A
chr1	11328625	C	A	downstream_gene_variant	PGA_scaffold_0.956	11324089	11325003	+	MODIFIER	yes	no	yes	0.058823529	0.176470588	0.764705882	17	1.971428571	0.147058824	C
chr1	11334077	T	C	downstream_gene_variant	PGA_scaffold_0.957	11339035	11349691	-	MODIFIER	yes	no	yes	0.5	0.142857143	0.357142857	14	1.228571429	0.428571429	C
chr1	11335320	C	G	downstream_gene_variant	PGA_scaffold_0.957	11339035	11349691	-	MODIFIER	yes	yes	no	0.32	0.32	0.36	25	2.714285714	0.48	C
chr1	11342381	T	C	intron_variant	PGA_scaffold_0.957	11339035	11349691	-	MODIFIER	yes	yes	no	0.72	0.04	0.24	25	2.2	0.26	C
chr1	11348964	A	G	intron_variant	PGA_scaffold_0.957	11339035	11349691	-	MODIFIER	yes	yes	no	0.47826087	0.130434783	0.391304348	23	2.828571429	0.456521739	G
chr1	11350159	C	T	upstream_gene_variant	PGA_scaffold_0.957	11339035	11349691	-	MODIFIER	yes	no	yes	0.294117647	0.176470588	0.529411765	17	1.628571429	0.382352941	C
chr1	11356056	T	G	intergenic_region	evm.TU.PGA_scaffold_0.957-evm.TU.PGA_scaffold_0.958	NA	NA	NA	MODIFIER	yes	no	yes	0.3	0.1	0.6	10	1.057142857	0.35	T
chr1	11363343	C	T	upstream_gene_variant	PGA_scaffold_0.958	11363487	11369448	+	MODIFIER	yes	no	yes	0.45	0.15	0.4	20	1.714285714	0.475	T
chr1	11368888	G	T	downstream_gene_variant	PGA_scaffold_0.959	11372156	11373115	-	MODIFIER	yes	yes	yes	0.428571429	0.19047619	0.380952381	21	1.970588235	0.476190476	T
chr1	11370597	C	T	upstream_gene_variant	PGA_scaffold_0.960	11374600	11375916	+	MODIFIER	yes	yes	no	0.533333333	0.066666667	0.4	15	1.371428571	0.433333333	T
chr1	11375760	T	C	synonymous_variant	PGA_scaffold_0.960	11374600	11375916	+	LOW	yes	yes	no	0.387096774	0.193548387	0.419354839	31	3.514285714	0.483870968	T
chr1	11381471	A	C	downstream_gene_variant	PGA_scaffold_0.962	11382294	11383511	-	MODIFIER	yes	yes	no	0.65	0.15	0.2	20	1.6	0.275	C
chr1	11385541	T	C	upstream_gene_variant	PGA_scaffold_0.962	11382294	11383511	-	MODIFIER	yes	yes	no	0.578947368	0.052631579	0.368421053	19	1.314285714	0.394736842	C
chr1	11390516	G	A	upstream_gene_variant	PGA_scaffold_0.964	11394902	11395885	+	MODIFIER	yes	yes	yes	0.444444444	0.222222222	0.333333333	18	2.114285714	0.444444444	A
chr1	11395945	T	C	upstream_gene_variant	PGA_scaffold_0.963	11394571	11394807	-	MODIFIER	yes	no	yes	0.5	0.142857143	0.357142857	14	1.285714286	0.428571429	C
chr1	11401143	T	C	intron_variant	PGA_scaffold_0.965	11398876	11431553	-	MODIFIER	yes	yes	yes	0.428571429	0.333333333	0.238095238	21	2.542857143	0.404761905	C
chr1	11405687	A	T	intron_variant	PGA_scaffold_0.965	11398876	11431553	-	MODIFIER	yes	yes	yes	0.434782609	0.260869565	0.304347826	23	2.542857143	0.434782609	T
chr1	11410627	A	G	intron_variant	PGA_scaffold_0.965	11398876	11431553	-	MODIFIER	yes	yes	yes	0.304347826	0.260869565	0.434782609	23	3.2	0.434782609	A
chr1	11418010	T	C	intron_variant	PGA_scaffold_0.965	11398876	11431553	-	MODIFIER	yes	no	yes	0.571428571	0.25	0.178571429	28	3.428571429	0.303571429	C
chr1	11422585	G	A	intron_variant	PGA_scaffold_0.965	11398876	11431553	-	MODIFIER	yes	no	yes	0.461538462	0.076923077	0.461538462	13	1.142857143	0.5	A
chr1	11428910	A	G	upstream_gene_variant	PGA_scaffold_0.966	11433848	11439365	+	MODIFIER	yes	yes	yes	0.391304348	0.130434783	0.47826087	23	2.2	0.456521739	A
chr1	11434798	T	C	upstream_gene_variant	PGA_scaffold_0.965	11398876	11431553	-	MODIFIER	yes	no	yes	0.375	0.083333333	0.541666667	24	3	0.416666667	T
chr1	11438283	G	C	downstream_gene_variant	PGA_scaffold_0.967	11441061	11454572	-	MODIFIER	yes	no	yes	0.714285714	0.095238095	0.19047619	21	2.085714286	0.238095238	C
chr1	11454522	G	A	synonymous_variant	PGA_scaffold_0.967	11441061	11454572	-	LOW	yes	no	yes	0.2	0.15	0.65	20	2.485714286	0.275	G
chr1	11457812	A	G	upstream_gene_variant	PGA_scaffold_0.967	11441061	11454572	-	MODIFIER	yes	no	yes	0.111111111	0.055555556	0.833333333	18	1.457142857	0.138888889	A
chr1	11460366	T	C	intergenic_region	evm.TU.PGA_scaffold_0.967-evm.TU.PGA_scaffold_0.968	NA	NA	NA	MODIFIER	yes	yes	no	0.416666667	0.166666667	0.416666667	12	0.971428571	0.5	C
chr1	11468225	C	T	upstream_gene_variant	PGA_scaffold_0.969	11471512	11471994	+	MODIFIER	yes	no	yes	0.363636364	0.136363636	0.5	22	2.514285714	0.431818182	C
chr1	11471755	G	A	missense_variant	PGA_scaffold_0.969	11471512	11471994	+	MODERATE	yes	no	yes	0.5	0.222222222	0.277777778	18	1.542857143	0.388888889	A
chr1	11478017	T	G	intergenic_region	evm.TU.PGA_scaffold_0.969-evm.TU.PGA_scaffold_0.971	NA	NA	NA	MODIFIER	yes	no	yes	0.5	0.181818182	0.318181818	22	2.171428571	0.409090909	G
chr1	11483900	C	T	intergenic_region	evm.TU.PGA_scaffold_0.969-evm.TU.PGA_scaffold_0.971	NA	NA	NA	MODIFIER	yes	no	yes	0.352941176	0.117647059	0.529411765	17	2.228571429	0.411764706	C
chr1	11485706	T	C	intergenic_region	evm.TU.PGA_scaffold_0.969-evm.TU.PGA_scaffold_0.971	NA	NA	NA	MODIFIER	yes	no	yes	0.65	0.1	0.25	20	1.628571429	0.3	C
chr1	11578402	A	G	intergenic_region	evm.TU.PGA_scaffold_0.974-evm.TU.PGA_scaffold_0.975	NA	NA	NA	MODIFIER	yes	yes	yes	0.611111111	0.055555556	0.333333333	18	1.685714286	0.361111111	G
chr1	11588373	G	A	upstream_gene_variant	PGA_scaffold_0.976	11590933	11618769	+	MODIFIER	yes	no	yes	0.076923077	0.076923077	0.846153846	13	1.542857143	0.115384615	G
chr1	11591056	G	A	downstream_gene_variant	PGA_scaffold_0.975	11584064	11587440	+	MODIFIER	yes	yes	yes	0.476190476	0.095238095	0.428571429	21	2.057142857	0.476190476	A
chr1	11599333	T	C	intron_variant	PGA_scaffold_0.976	11590933	11618769	+	MODIFIER	yes	yes	yes	0.409090909	0.272727273	0.318181818	22	2.857142857	0.454545455	C
chr1	11602286	T	C	intron_variant	PGA_scaffold_0.976	11590933	11618769	+	MODIFIER	yes	yes	yes	0.392857143	0.214285714	0.392857143	28	3.942857143	0.5	C
chr1	11609577	G	A	intron_variant	PGA_scaffold_0.976	11590933	11618769	+	MODIFIER	yes	yes	yes	0.347826087	0.304347826	0.347826087	23	3.971428571	0.5	A
chr1	11611567	T	C	intron_variant	PGA_scaffold_0.976	11590933	11618769	+	MODIFIER	yes	yes	yes	0.3	0.3	0.4	20	2.542857143	0.45	T
chr1	11617688	G	C	upstream_gene_variant	PGA_scaffold_0.977	11622596	11623374	+	MODIFIER	yes	yes	yes	0.375	0.125	0.5	16	1.285714286	0.4375	G
chr1	11623687	C	G	downstream_gene_variant	PGA_scaffold_0.976	11590933	11618769	+	MODIFIER	yes	no	yes	0.428571429	0.214285714	0.357142857	14	1.485714286	0.464285714	G
chr1	11627583	A	T	downstream_gene_variant	PGA_scaffold_0.977	11622596	11623374	+	MODIFIER	yes	no	yes	0.538461538	0.115384615	0.346153846	26	2.714285714	0.403846154	T
chr1	11630256	G	A	intergenic_region	evm.TU.PGA_scaffold_0.977-evm.TU.PGA_scaffold_0.978	NA	NA	NA	MODIFIER	yes	no	yes	0.583333333	0.166666667	0.25	24	2.514285714	0.333333333	A
chr1	11636266	A	G	upstream_gene_variant	PGA_scaffold_0.978	11640206	11641672	+	MODIFIER	yes	no	yes	0.15	0.1	0.75	20	2.057142857	0.2	A
chr1	11641294	C	T	synonymous_variant	PGA_scaffold_0.978	11640206	11641672	+	LOW	yes	no	yes	0.666666667	0.125	0.208333333	24	2.371428571	0.270833333	T
chr1	11647709	A	T	downstream_gene_variant	PGA_scaffold_0.979	11650121	11651334	-	MODIFIER	yes	yes	no	0.666666667	0.222222222	0.111111111	9	1.2	0.222222222	T
chr1	11651869	C	T	upstream_gene_variant	PGA_scaffold_0.979	11650121	11651334	-	MODIFIER	yes	no	yes	0.444444444	0.055555556	0.5	18	1.571428571	0.472222222	C
chr1	11657359	A	G	intergenic_region	evm.TU.PGA_scaffold_0.979-evm.TU.PGA_scaffold_0.980	NA	NA	NA	MODIFIER	yes	no	yes	0.235294118	0.176470588	0.588235294	17	1.942857143	0.323529412	A
chr1	11662130	C	T	intergenic_region	evm.TU.PGA_scaffold_0.979-evm.TU.PGA_scaffold_0.980	NA	NA	NA	MODIFIER	yes	yes	yes	0.5	0.111111111	0.388888889	18	1.342857143	0.444444444	T
chr1	11666578	A	G	downstream_gene_variant	PGA_scaffold_0.980	11667324	11670513	-	MODIFIER	yes	yes	no	0.523809524	0.19047619	0.285714286	21	1.657142857	0.380952381	G
chr1	11673846	T	C	upstream_gene_variant	PGA_scaffold_0.980	11667324	11670513	-	MODIFIER	yes	yes	yes	0.647058824	0.176470588	0.176470588	17	1.685714286	0.264705882	C
chr1	11676419	C	T	intergenic_region	evm.TU.PGA_scaffold_0.980-evm.TU.PGA_scaffold_0.981	NA	NA	NA	MODIFIER	yes	yes	yes	0.619047619	0.19047619	0.19047619	21	2.228571429	0.285714286	T
chr1	11682539	C	T	intergenic_region	evm.TU.PGA_scaffold_0.980-evm.TU.PGA_scaffold_0.981	NA	NA	NA	MODIFIER	yes	yes	no	0.45	0.15	0.4	20	1.657142857	0.475	T
chr1	11686698	T	G	upstream_gene_variant	PGA_scaffold_0.981	11688834	11691238	+	MODIFIER	yes	no	yes	0.25	0.0625	0.6875	16	1.514285714	0.28125	T
chr1	11693122	A	T	downstream_gene_variant	PGA_scaffold_0.981	11688834	11691238	+	MODIFIER	yes	no	yes	0.791666667	0.083333333	0.125	24	2.257142857	0.166666667	T
chr1	11696092	G	A	downstream_gene_variant	PGA_scaffold_0.981	11688834	11691238	+	MODIFIER	yes	yes	yes	0.4375	0.1875	0.375	16	1.514285714	0.46875	A
chr1	11702147	C	T	intron_variant	PGA_scaffold_0.983	11701692	11721870	-	MODIFIER	yes	yes	no	0.388888889	0.111111111	0.5	18	1.514285714	0.444444444	C
chr1	11705076	G	A	intron_variant	PGA_scaffold_0.983	11701692	11721870	-	MODIFIER	yes	no	yes	0.347826087	0.304347826	0.347826087	23	2.942857143	0.5	A
chr1	11713552	A	T	intron_variant	PGA_scaffold_0.983	11701692	11721870	-	MODIFIER	yes	yes	yes	0.173913043	0.304347826	0.52173913	23	2.514285714	0.326086957	A
chr1	11715633	T	C	intron_variant	PGA_scaffold_0.983	11701692	11721870	-	MODIFIER	yes	yes	yes	0.333333333	0.133333333	0.533333333	15	1.8	0.4	T
chr1	11720659	G	A	upstream_gene_variant	PGA_scaffold_0.984	11725013	11731295	+	MODIFIER	yes	no	yes	0.2	0.066666667	0.733333333	15	1.342857143	0.233333333	G
chr1	11727660	A	C	intron_variant	PGA_scaffold_0.984	11725013	11731295	+	MODIFIER	yes	no	yes	0.266666667	0.066666667	0.666666667	15	1.6	0.3	A
chr1	11730882	C	T	downstream_gene_variant	PGA_scaffold_0.985	11733712	11737128	-	MODIFIER	yes	no	yes	0.428571429	0.071428571	0.5	14	1.342857143	0.464285714	C
chr1	11737049	G	C	missense_variant	PGA_scaffold_0.985	11733712	11737128	-	MODERATE	yes	yes	no	0.782608696	0.130434783	0.086956522	23	2.714285714	0.152173913	C
chr1	11744088	T	C	intergenic_region	evm.TU.PGA_scaffold_0.985-evm.TU.PGA_scaffold_0.986	NA	NA	NA	MODIFIER	yes	no	yes	0.25	0.1	0.65	20	2.685714286	0.3	T
chr1	11749687	A	C	missense_variant	PGA_scaffold_0.986	11749424	11764312	+	MODERATE	yes	no	yes	0.375	0.166666667	0.458333333	24	2.828571429	0.458333333	A
chr1	11754517	A	G	intron_variant	PGA_scaffold_0.986	11749424	11764312	+	MODIFIER	yes	no	yes	0.4	0.16	0.44	25	2.828571429	0.48	A
chr1	11759672	T	C	intron_variant	PGA_scaffold_0.986	11749424	11764312	+	MODIFIER	yes	no	yes	0.470588235	0.117647059	0.411764706	17	1.314285714	0.470588235	C
chr1	11761363	A	G	intron_variant	PGA_scaffold_0.986	11749424	11764312	+	MODIFIER	yes	no	yes	0.421052632	0.105263158	0.473684211	19	1.485714286	0.473684211	A
chr1	11765496	T	C	downstream_gene_variant	PGA_scaffold_0.986	11749424	11764312	+	MODIFIER	yes	no	yes	0.363636364	0.090909091	0.545454545	11	1.085714286	0.409090909	T
chr1	11772631	T	C	intergenic_region	evm.TU.PGA_scaffold_0.986-evm.TU.PGA_scaffold_0.987	NA	NA	NA	MODIFIER	yes	no	yes	0.571428571	0.142857143	0.285714286	21	2.028571429	0.357142857	C
chr1	11778983	C	T	downstream_gene_variant	PGA_scaffold_0.987	11778154	11778962	+	MODIFIER	yes	no	yes	0.375	0.1875	0.4375	16	1.857142857	0.46875	C
chr1	11782943	A	G	downstream_gene_variant	PGA_scaffold_0.987	11778154	11778962	+	MODIFIER	yes	yes	no	0.578947368	0.210526316	0.210526316	19	1.457142857	0.315789474	G
chr1	11785289	G	C	upstream_gene_variant	PGA_scaffold_0.989	11789981	11790832	+	MODIFIER	yes	yes	no	0.636363636	0.045454545	0.318181818	22	2.771428571	0.340909091	C
chr1	11792416	A	C	downstream_gene_variant	PGA_scaffold_0.989	11789981	11790832	+	MODIFIER	yes	yes	no	0.55	0.1	0.35	20	1.485714286	0.4	C
chr1	11795148	G	T	upstream_gene_variant	PGA_scaffold_0.990	11794045	11795127	-	MODIFIER	yes	no	yes	0.466666667	0.133333333	0.4	15	1.714285714	0.466666667	T
chr1	11801481	T	C	downstream_gene_variant	PGA_scaffold_0.991	11804840	11805943	-	MODIFIER	yes	no	yes	0.2	0.05	0.75	20	1.657142857	0.225	T
chr1	11805155	C	G	missense_variant	PGA_scaffold_0.991	11804840	11805943	-	MODERATE	yes	yes	yes	0.375	0.208333333	0.416666667	24	3.371428571	0.479166667	C
chr1	11812612	T	A	upstream_gene_variant	PGA_scaffold_0.992	11811132	11811509	-	MODIFIER	yes	yes	no	0.75	0.125	0.125	24	3.4	0.1875	A
chr1	11817191	T	G	intergenic_region	evm.TU.PGA_scaffold_0.992-evm.TU.PGA_scaffold_0.994	NA	NA	NA	MODIFIER	yes	yes	no	0.789473684	0.052631579	0.157894737	19	1.428571429	0.184210526	G
chr1	11825117	G	A	upstream_gene_variant	PGA_scaffold_0.994	11829151	11830462	+	MODIFIER	yes	no	yes	0.666666667	0.111111111	0.222222222	9	0.828571429	0.277777778	A
chr1	11830105	A	T	missense_variant	PGA_scaffold_0.994	11829151	11830462	+	MODERATE	yes	yes	no	0.846153846	0.076923077	0.076923077	26	3.114285714	0.115384615	T
chr1	11839598	A	G	missense_variant	PGA_scaffold_0.995	11839577	11841543	+	MODERATE	yes	yes	no	0.6	0.15	0.25	20	2.257142857	0.325	G
chr1	11840753	G	A	intron_variant	PGA_scaffold_0.995	11839577	11841543	+	MODIFIER	yes	yes	no	0.555555556	0.111111111	0.333333333	18	1.371428571	0.388888889	A
chr1	11849573	G	C	upstream_gene_variant	PGA_scaffold_0.997	11854265	11855665	+	MODIFIER	yes	no	yes	0.4	0.16	0.44	25	2.342857143	0.48	G
chr1	11851514	T	A	missense_variant	PGA_scaffold_0.996	11848509	11852428	+	MODERATE	yes	no	yes	0.391304348	0.173913043	0.434782609	23	2	0.47826087	T
chr1	11855682	G	C	downstream_gene_variant	PGA_scaffold_0.996	11848509	11852428	+	MODIFIER	yes	yes	no	0.571428571	0.19047619	0.238095238	21	2.485714286	0.333333333	C
chr1	11862808	G	A	intergenic_region	evm.TU.PGA_scaffold_0.997-evm.TU.PGA_scaffold_0.999	NA	NA	NA	MODIFIER	yes	no	yes	0.346153846	0.192307692	0.461538462	26	3.285714286	0.442307692	G
chr1	11868002	T	C	intergenic_region	evm.TU.PGA_scaffold_0.997-evm.TU.PGA_scaffold_0.999	NA	NA	NA	MODIFIER	yes	yes	no	0.592592593	0.148148148	0.259259259	27	2.828571429	0.333333333	C
chr1	11874406	G	A	upstream_gene_variant	PGA_scaffold_0.999	11878092	11878785	+	MODIFIER	yes	no	yes	0.409090909	0.136363636	0.454545455	22	2.371428571	0.477272727	G
chr1	11877849	G	A	upstream_gene_variant	PGA_scaffold_0.999	11878092	11878785	+	MODIFIER	yes	yes	no	0.576923077	0.153846154	0.269230769	26	3.057142857	0.346153846	A
chr1	11888632	T	C	downstream_gene_variant	PGA_scaffold_0.1000	11893157	11893600	-	MODIFIER	yes	yes	no	0.333333333	0.333333333	0.333333333	6	0.6	0.5	C
chr1	11893084	A	C	downstream_gene_variant	PGA_scaffold_0.1000	11893157	11893600	-	MODIFIER	yes	yes	no	0.714285714	0.142857143	0.142857143	21	1.857142857	0.214285714	C
chr1	11899724	A	G	intergenic_region	evm.TU.PGA_scaffold_0.1000-evm.TU.PGA_scaffold_0.1002	NA	NA	NA	MODIFIER	yes	no	yes	0.291666667	0.25	0.458333333	24	2.714285714	0.416666667	A
chr1	11903451	G	A	intergenic_region	evm.TU.PGA_scaffold_0.1000-evm.TU.PGA_scaffold_0.1002	NA	NA	NA	MODIFIER	yes	no	yes	0.466666667	0.066666667	0.466666667	15	1.294117647	0.5	A
chr1	11906346	T	C	intergenic_region	evm.TU.PGA_scaffold_0.1000-evm.TU.PGA_scaffold_0.1002	NA	NA	NA	MODIFIER	yes	no	yes	0.35	0.4	0.25	20	2.771428571	0.45	C
chr1	11912860	C	T	downstream_gene_variant	PGA_scaffold_0.1002	11913461	11933171	-	MODIFIER	yes	no	yes	0.428571429	0.142857143	0.428571429	21	1.971428571	0.5	T
chr1	11917382	T	C	intron_variant	PGA_scaffold_0.1002	11913461	11933171	-	MODIFIER	yes	no	yes	0.565217391	0.086956522	0.347826087	23	2.428571429	0.391304348	C
chr1	11924798	C	T	intron_variant	PGA_scaffold_0.1002	11913461	11933171	-	MODIFIER	yes	no	yes	0.416666667	0.208333333	0.375	24	2.742857143	0.479166667	T
chr1	11927062	A	T	intron_variant	PGA_scaffold_0.1002	11913461	11933171	-	MODIFIER	yes	no	yes	0.391304348	0.173913043	0.434782609	23	2.8	0.47826087	A
chr1	11932290	T	C	intron_variant	PGA_scaffold_0.1002	11913461	11933171	-	MODIFIER	yes	no	yes	0.555555556	0.111111111	0.333333333	18	1.514285714	0.388888889	C
chr1	11938299	A	G	intergenic_region	evm.TU.PGA_scaffold_0.1002-evm.TU.PGA_scaffold_0.1003	NA	NA	NA	MODIFIER	yes	yes	yes	0.1875	0.1875	0.625	16	1.4	0.28125	A
chr1	11942094	G	A	intergenic_region	evm.TU.PGA_scaffold_0.1002-evm.TU.PGA_scaffold_0.1003	NA	NA	NA	MODIFIER	yes	yes	no	0.571428571	0.071428571	0.357142857	14	1.171428571	0.392857143	A
chr1	11946422	C	A	upstream_gene_variant	PGA_scaffold_0.1003	11947772	11949747	+	MODIFIER	yes	yes	yes	0.730769231	0.076923077	0.192307692	26	2.457142857	0.230769231	A
chr1	11953609	G	A	downstream_gene_variant	PGA_scaffold_0.1003	11947772	11949747	+	MODIFIER	yes	no	yes	0.541666667	0.291666667	0.166666667	24	2.057142857	0.3125	A
chr1	11955915	G	A	intergenic_region	evm.TU.PGA_scaffold_0.1003-evm.TU.PGA_scaffold_0.1004	NA	NA	NA	MODIFIER	yes	no	yes	0.730769231	0.115384615	0.153846154	26	2.342857143	0.211538462	A
chr1	11960993	T	C	upstream_gene_variant	PGA_scaffold_0.1004	11963635	11964057	+	MODIFIER	yes	yes	yes	0.636363636	0.136363636	0.227272727	22	1.828571429	0.295454545	C
chr1	11967750	A	T	downstream_gene_variant	PGA_scaffold_0.1004	11963635	11964057	+	MODIFIER	yes	no	yes	0.666666667	0.055555556	0.277777778	18	1.342857143	0.305555556	T
chr1	11971545	G	A	intergenic_region	evm.TU.PGA_scaffold_0.1004-evm.TU.PGA_scaffold_0.1005	NA	NA	NA	MODIFIER	yes	yes	no	0.714285714	0.178571429	0.107142857	28	3.771428571	0.196428571	A
chr1	11978296	G	C	upstream_gene_variant	PGA_scaffold_0.1005	11980819	11987752	+	MODIFIER	yes	yes	yes	0.583333333	0.083333333	0.333333333	12	1.457142857	0.375	C
chr1	11983834	G	A	synonymous_variant	PGA_scaffold_0.1005	11980819	11987752	+	LOW	yes	no	yes	0.4	0.12	0.48	25	2.885714286	0.46	G
chr1	11987971	A	G	upstream_gene_variant	PGA_scaffold_0.1006	11989285	11997260	+	MODIFIER	yes	no	yes	0.423076923	0.076923077	0.5	26	2.8	0.461538462	A
chr1	11992088	C	T	downstream_gene_variant	PGA_scaffold_0.1005	11980819	11987752	+	MODIFIER	yes	yes	no	0.8	0.04	0.16	25	3.142857143	0.18	T
chr1	11997528	A	G	upstream_gene_variant	PGA_scaffold_0.1007	12001602	12003253	+	MODIFIER	yes	yes	no	0.466666667	0.066666667	0.466666667	15	1.571428571	0.5	G
chr1	12002482	T	A	downstream_gene_variant	PGA_scaffold_0.1008	12004274	12010153	-	MODIFIER	yes	yes	no	0.652173913	0.043478261	0.304347826	23	2.685714286	0.326086957	A
chr1	12009489	A	G	downstream_gene_variant	PGA_scaffold_0.1009	12011603	12016277	-	MODIFIER	yes	yes	no	0.727272727	0.136363636	0.136363636	22	2.514285714	0.204545455	G
chr1	12011426	C	T	upstream_gene_variant	PGA_scaffold_0.1008	12004274	12010153	-	MODIFIER	yes	no	yes	0.5	0.111111111	0.388888889	18	1.657142857	0.444444444	T
chr1	12016290	A	G	upstream_gene_variant	PGA_scaffold_0.1009	12011603	12016277	-	MODIFIER	yes	no	yes	0.263157895	0.052631579	0.684210526	19	1.914285714	0.289473684	A
chr1	12022250	G	A	intergenic_region	evm.TU.PGA_scaffold_0.1009-evm.TU.PGA_scaffold_0.1010	NA	NA	NA	MODIFIER	yes	no	yes	0.44	0.04	0.52	25	2.457142857	0.46	G
chr1	12029283	T	A	intergenic_region	evm.TU.PGA_scaffold_0.1009-evm.TU.PGA_scaffold_0.1010	NA	NA	NA	MODIFIER	yes	no	yes	0.25	0.083333333	0.666666667	12	1.2	0.291666667	T
chr1	12032700	G	A	upstream_gene_variant	PGA_scaffold_0.1010	12034481	12035473	+	MODIFIER	yes	no	yes	0.176470588	0.117647059	0.705882353	17	1.8	0.235294118	G
chr1	12039579	C	G	missense_variant	PGA_scaffold_0.1011	12038619	12039760	+	MODERATE	yes	no	yes	0.25	0.333333333	0.416666667	24	3.228571429	0.416666667	C
chr1	12040818	C	G	downstream_gene_variant	PGA_scaffold_0.1011	12038619	12039760	+	MODIFIER	yes	no	yes	0.444444444	0.185185185	0.37037037	27	2.514285714	0.462962963	G
chr1	12045540	A	G	upstream_gene_variant	PGA_scaffold_0.1013	12048578	12051363	+	MODIFIER	yes	no	yes	0.4	0.2	0.4	15	1.371428571	0.5	G
chr1	12050912	T	C	upstream_gene_variant	PGA_scaffold_0.1012	12040250	12047007	-	MODIFIER	yes	no	yes	0.736842105	0.105263158	0.157894737	19	2.057142857	0.210526316	C
chr1	12058018	C	T	upstream_gene_variant	PGA_scaffold_0.1014	12053884	12057190	-	MODIFIER	yes	no	yes	0.526315789	0.105263158	0.368421053	19	1.828571429	0.421052632	T
chr1	12066599	G	A	intergenic_region	evm.TU.PGA_scaffold_0.1014-evm.TU.PGA_scaffold_0.1015	NA	NA	NA	MODIFIER	yes	yes	yes	0.346153846	0.192307692	0.461538462	26	2.542857143	0.442307692	G
chr1	12072003	T	C	intergenic_region	evm.TU.PGA_scaffold_0.1014-evm.TU.PGA_scaffold_0.1015	NA	NA	NA	MODIFIER	yes	yes	no	0.727272727	0.090909091	0.181818182	11	0.914285714	0.227272727	C
chr1	12075934	G	C	upstream_gene_variant	PGA_scaffold_0.1016	12079667	12079945	+	MODIFIER	yes	yes	yes	0.357142857	0.142857143	0.5	14	1.485714286	0.428571429	G
chr1	12081275	T	C	upstream_gene_variant	PGA_scaffold_0.1015	12078137	12079105	-	MODIFIER	yes	yes	yes	0.238095238	0.142857143	0.619047619	21	1.771428571	0.30952381	T
chr1	12088755	A	G	intergenic_region	evm.TU.PGA_scaffold_0.1016-evm.TU.PGA_scaffold_0.1017	NA	NA	NA	MODIFIER	yes	no	yes	0.5	0.125	0.375	16	1.542857143	0.4375	G
chr1	12091523	C	T	upstream_gene_variant	PGA_scaffold_0.1017	12096421	12096742	+	MODIFIER	yes	no	yes	0.4	0.2	0.4	15	1.342857143	0.5	T
chr1	12097138	C	T	downstream_gene_variant	PGA_scaffold_0.1017	12096421	12096742	+	MODIFIER	yes	yes	yes	0.523809524	0.19047619	0.285714286	21	1.971428571	0.380952381	T
chr1	12102246	C	T	downstream_gene_variant	PGA_scaffold_0.1018	12105339	12106305	-	MODIFIER	yes	no	yes	0.421052632	0.210526316	0.368421053	19	2.057142857	0.473684211	T
chr1	12106117	A	C	downstream_gene_variant	PGA_scaffold_0.1019	12107944	12108889	-	MODIFIER	yes	no	yes	0.428571429	0.095238095	0.476190476	21	1.914285714	0.476190476	A
chr1	12111633	C	G	upstream_gene_variant	PGA_scaffold_0.1019	12107944	12108889	-	MODIFIER	yes	yes	no	0.473684211	0.157894737	0.368421053	19	2.342857143	0.447368421	G
chr1	12115400	A	G	intergenic_region	evm.TU.PGA_scaffold_0.1019-evm.TU.PGA_scaffold_0.1020	NA	NA	NA	MODIFIER	yes	no	yes	0.47826087	0.130434783	0.391304348	23	2.714285714	0.456521739	G
chr1	12123736	G	T	intergenic_region	evm.TU.PGA_scaffold_0.1019-evm.TU.PGA_scaffold_0.1020	NA	NA	NA	MODIFIER	yes	yes	yes	0.380952381	0.238095238	0.380952381	21	2.371428571	0.5	T
chr1	12126054	T	G	intergenic_region	evm.TU.PGA_scaffold_0.1019-evm.TU.PGA_scaffold_0.1020	NA	NA	NA	MODIFIER	yes	yes	yes	0.45	0.1	0.45	20	2.314285714	0.5	G
chr1	12130572	A	G	intergenic_region	evm.TU.PGA_scaffold_0.1019-evm.TU.PGA_scaffold_0.1020	NA	NA	NA	MODIFIER	yes	yes	yes	0.125	0.125	0.75	8	0.771428571	0.1875	A
chr1	12139658	C	T	intergenic_region	evm.TU.PGA_scaffold_0.1019-evm.TU.PGA_scaffold_0.1020	NA	NA	NA	MODIFIER	yes	no	yes	0.307692308	0.269230769	0.423076923	26	3.571428571	0.442307692	C
chr1	12140816	T	G	intergenic_region	evm.TU.PGA_scaffold_0.1019-evm.TU.PGA_scaffold_0.1020	NA	NA	NA	MODIFIER	yes	no	yes	0.346153846	0.269230769	0.384615385	26	3.542857143	0.480769231	T
chr1	12148510	A	C	missense_variant	PGA_scaffold_0.1020	12148142	12148561	-	MODERATE	yes	yes	no	0.44	0.12	0.44	25	2.914285714	0.5	C
chr1	12151795	G	A	upstream_gene_variant	PGA_scaffold_0.1020	12148142	12148561	-	MODIFIER	yes	no	yes	0.5	0.125	0.375	24	2.714285714	0.4375	A
chr1	12159113	G	A	missense_variant	PGA_scaffold_0.1021	12159056	12166051	+	MODERATE	yes	no	yes	0.173913043	0.260869565	0.565217391	23	3.4	0.304347826	G
chr1	12161777	A	G	intron_variant	PGA_scaffold_0.1021	12159056	12166051	+	MODIFIER	yes	no	yes	0.333333333	0.4	0.266666667	15	2.885714286	0.466666667	G
chr1	12165576	C	T	upstream_gene_variant	PGA_scaffold_0.1022	12167854	12182852	+	MODIFIER	yes	no	yes	0.409090909	0.318181818	0.272727273	22	2.857142857	0.431818182	T
chr1	12184723	G	T	downstream_gene_variant	PGA_scaffold_0.1022	12167854	12182852	+	MODIFIER	yes	no	yes	0.7	0.1	0.2	20	1.714285714	0.25	T
chr1	12189455	C	A	upstream_gene_variant	PGA_scaffold_0.1023	12183682	12186447	-	MODIFIER	yes	no	yes	0.235294118	0.058823529	0.705882353	17	1.571428571	0.264705882	C
chr1	12192884	G	A	intron_variant	PGA_scaffold_0.1024	12191018	12198702	-	MODIFIER	yes	no	yes	0.423076923	0.230769231	0.346153846	26	2.914285714	0.461538462	A
chr1	12199018	G	C	upstream_gene_variant	PGA_scaffold_0.1024	12191018	12198702	-	MODIFIER	yes	no	yes	0.095238095	0.095238095	0.80952381	21	2.771428571	0.142857143	G
chr1	12204145	A	T	downstream_gene_variant	PGA_scaffold_0.1026	12208706	12215220	-	MODIFIER	yes	no	yes	0.277777778	0.166666667	0.555555556	18	1.571428571	0.361111111	A
chr1	12206993	A	T	downstream_gene_variant	PGA_scaffold_0.1026	12208706	12215220	-	MODIFIER	yes	no	yes	0.473684211	0.105263158	0.421052632	19	1.685714286	0.473684211	T
chr1	12210374	T	C	downstream_gene_variant	PGA_scaffold_0.1025	12202552	12207720	+	MODIFIER	yes	no	yes	0.307692308	0.076923077	0.615384615	13	1.257142857	0.346153846	T
chr1	12221611	T	C	intergenic_region	evm.TU.PGA_scaffold_0.1026-evm.TU.PGA_scaffold_0.1028	NA	NA	NA	MODIFIER	yes	no	yes	0.45	0.15	0.4	20	2.2	0.475	C
chr1	12229042	G	A	intergenic_region	evm.TU.PGA_scaffold_0.1026-evm.TU.PGA_scaffold_0.1028	NA	NA	NA	MODIFIER	yes	no	yes	0.583333333	0.083333333	0.333333333	12	1.114285714	0.375	A
chr1	12233713	A	G	intergenic_region	evm.TU.PGA_scaffold_0.1026-evm.TU.PGA_scaffold_0.1028	NA	NA	NA	MODIFIER	yes	no	yes	0.565217391	0.173913043	0.260869565	23	3.171428571	0.347826087	G
chr1	12238335	T	C	intergenic_region	evm.TU.PGA_scaffold_0.1026-evm.TU.PGA_scaffold_0.1028	NA	NA	NA	MODIFIER	yes	no	yes	0.285714286	0.142857143	0.571428571	7	0.857142857	0.357142857	T
chr1	12242192	C	G	intergenic_region	evm.TU.PGA_scaffold_0.1026-evm.TU.PGA_scaffold_0.1028	NA	NA	NA	MODIFIER	yes	no	yes	0.466666667	0.066666667	0.466666667	15	1.485714286	0.5	G
chr1	12249862	C	A	intergenic_region	evm.TU.PGA_scaffold_0.1026-evm.TU.PGA_scaffold_0.1028	NA	NA	NA	MODIFIER	yes	no	yes	0.307692308	0.153846154	0.538461538	26	3.085714286	0.384615385	C
chr1	12254430	A	G	upstream_gene_variant	PGA_scaffold_0.1028	12257170	12257442	+	MODIFIER	yes	no	yes	0.434782609	0.130434783	0.434782609	23	2.628571429	0.5	G
chr1	12259250	G	A	downstream_gene_variant	PGA_scaffold_0.1028	12257170	12257442	+	MODIFIER	yes	no	yes	0.294117647	0.058823529	0.647058824	17	1.685714286	0.323529412	G
chr1	12260264	G	T	downstream_gene_variant	PGA_scaffold_0.1028	12257170	12257442	+	MODIFIER	yes	no	yes	0.416666667	0.083333333	0.5	12	1.228571429	0.458333333	G
chr1	12269911	A	T	upstream_gene_variant	PGA_scaffold_0.1029	12270052	12278059	+	MODIFIER	yes	no	yes	0.461538462	0.153846154	0.384615385	13	1.485714286	0.461538462	T
chr1	12271014	T	C	synonymous_variant	PGA_scaffold_0.1029	12270052	12278059	+	LOW	yes	no	yes	0.75	0.107142857	0.142857143	28	2.857142857	0.196428571	C
chr1	12275501	G	A	intron_variant	PGA_scaffold_0.1029	12270052	12278059	+	MODIFIER	yes	no	yes	0.222222222	0.055555556	0.722222222	18	1.828571429	0.25	G
chr1	12280504	T	G	downstream_gene_variant	PGA_scaffold_0.1029	12270052	12278059	+	MODIFIER	yes	no	yes	0.772727273	0.090909091	0.136363636	22	2.142857143	0.181818182	G
chr1	12296376	C	T	intergenic_region	evm.TU.PGA_scaffold_0.1029-evm.TU.PGA_scaffold_0.1031	NA	NA	NA	MODIFIER	yes	no	yes	0.7	0.15	0.15	20	2.2	0.225	T
chr1	12300497	C	T	intergenic_region	evm.TU.PGA_scaffold_0.1029-evm.TU.PGA_scaffold_0.1031	NA	NA	NA	MODIFIER	yes	no	yes	0.833333333	0.083333333	0.083333333	24	3.085714286	0.125	T
chr1	12336253	T	G	missense_variant	PGA_scaffold_0.1031	12328686	12337719	-	MODERATE	yes	no	yes	0.869565217	0.043478261	0.086956522	23	2.714285714	0.108695652	G
chr1	12340976	A	G	upstream_gene_variant	PGA_scaffold_0.1031	12328686	12337719	-	MODIFIER	yes	no	yes	0.545454545	0.090909091	0.363636364	22	2.542857143	0.409090909	G
chr1	12364550	C	T	downstream_gene_variant	PGA_scaffold_0.1034	12367205	12374736	-	MODIFIER	yes	yes	yes	0.5	0.233333333	0.266666667	30	3.828571429	0.383333333	T
chr1	12365500	G	A	downstream_gene_variant	PGA_scaffold_0.1034	12367205	12374736	-	MODIFIER	yes	yes	no	0.45	0.25	0.3	20	2.4	0.425	A
chr1	12370902	G	C	intron_variant	PGA_scaffold_0.1034	12367205	12374736	-	MODIFIER	yes	no	yes	0.346153846	0.269230769	0.384615385	26	3.085714286	0.480769231	G
chr1	12379566	T	C	upstream_gene_variant	PGA_scaffold_0.1034	12367205	12374736	-	MODIFIER	yes	yes	no	0.375	0.291666667	0.333333333	24	2.428571429	0.479166667	C
chr1	12380032	G	A	intergenic_region	evm.TU.PGA_scaffold_0.1034-evm.TU.PGA_scaffold_0.1035	NA	NA	NA	MODIFIER	yes	yes	no	0.375	0.083333333	0.541666667	24	2.257142857	0.416666667	G
chr1	12389308	A	G	downstream_gene_variant	PGA_scaffold_0.1035	12393827	12395416	-	MODIFIER	yes	no	yes	0.384615385	0.153846154	0.461538462	13	1.171428571	0.461538462	A
chr1	12394880	G	T	synonymous_variant	PGA_scaffold_0.1035	12393827	12395416	-	LOW	yes	no	yes	0.37037037	0.222222222	0.407407407	27	3.028571429	0.481481481	G
chr1	12396781	C	T	upstream_gene_variant	PGA_scaffold_0.1035	12393827	12395416	-	MODIFIER	yes	yes	no	0.444444444	0.111111111	0.444444444	9	0.685714286	0.5	T
chr1	12401074	C	A	upstream_gene_variant	PGA_scaffold_0.1036	12399418	12400665	-	MODIFIER	yes	yes	no	0.862068966	0.068965517	0.068965517	29	3.257142857	0.103448276	A
chr1	12405749	G	C	downstream_gene_variant	PGA_scaffold_0.1037	12409263	12411507	-	MODIFIER	yes	no	yes	0.434782609	0.173913043	0.391304348	23	2.028571429	0.47826087	C
chr1	12410263	A	G	missense_variant	PGA_scaffold_0.1037	12409263	12411507	-	MODERATE	yes	no	yes	0.066666667	0.066666667	0.866666667	15	2.228571429	0.1	A
chr1	12416358	A	T	upstream_gene_variant	PGA_scaffold_0.1037	12409263	12411507	-	MODIFIER	yes	no	yes	0.222222222	0.222222222	0.555555556	18	2.4	0.333333333	A
chr1	12423192	A	G	upstream_gene_variant	PGA_scaffold_0.1038	12426176	12426549	+	MODIFIER	yes	no	yes	0.625	0.041666667	0.333333333	24	2.314285714	0.354166667	G
chr1	12426133	A	T	upstream_gene_variant	PGA_scaffold_0.1038	12426176	12426549	+	MODIFIER	yes	yes	no	0.454545455	0.090909091	0.454545455	11	0.942857143	0.5	T
chr1	12432935	G	A	intergenic_region	evm.TU.PGA_scaffold_0.1038-evm.TU.PGA_scaffold_0.1039	NA	NA	NA	MODIFIER	yes	no	yes	0.461538462	0.076923077	0.461538462	13	1.057142857	0.5	A
chr1	12442577	C	T	missense_variant	PGA_scaffold_0.1039	12442520	12443683	+	MODERATE	yes	yes	no	0.409090909	0.272727273	0.318181818	22	3	0.454545455	T
chr1	12446709	T	G	downstream_gene_variant	PGA_scaffold_0.1039	12442520	12443683	+	MODIFIER	yes	no	yes	0.384615385	0.076923077	0.538461538	13	1.285714286	0.423076923	T
chr1	12452287	A	G	intron_variant	PGA_scaffold_0.1041	12450260	12456944	-	MODIFIER	yes	no	yes	0.363636364	0.272727273	0.363636364	22	3	0.5	G
chr1	12456220	A	G	upstream_gene_variant	PGA_scaffold_0.1042	12458216	12458452	+	MODIFIER	yes	yes	no	0.772727273	0.090909091	0.136363636	22	2.114285714	0.181818182	G
chr1	12464275	A	G	upstream_gene_variant	PGA_scaffold_0.1043	12468719	12480085	+	MODIFIER	yes	yes	yes	0.285714286	0.142857143	0.571428571	7	0.657142857	0.357142857	A
chr1	12467170	A	T	upstream_gene_variant	PGA_scaffold_0.1043	12468719	12480085	+	MODIFIER	yes	yes	yes	0.588235294	0.117647059	0.294117647	17	1.514285714	0.352941176	T
chr1	12473976	A	T	intron_variant	PGA_scaffold_0.1043	12468719	12480085	+	MODIFIER	yes	no	yes	0.466666667	0.133333333	0.4	15	1.342857143	0.466666667	T
chr1	12476756	C	T	synonymous_variant	PGA_scaffold_0.1043	12468719	12480085	+	LOW	yes	no	yes	0.47826087	0.086956522	0.434782609	23	2.028571429	0.47826087	T
chr1	12482461	G	A	downstream_gene_variant	PGA_scaffold_0.1043	12468719	12480085	+	MODIFIER	yes	yes	no	0.7	0.05	0.25	20	2.171428571	0.275	A
chr1	12486487	T	C	intergenic_region	evm.TU.PGA_scaffold_0.1043-evm.TU.PGA_scaffold_0.1045	NA	NA	NA	MODIFIER	yes	no	yes	0.555555556	0.055555556	0.388888889	18	1.228571429	0.416666667	C
chr1	12491327	A	T	intergenic_region	evm.TU.PGA_scaffold_0.1043-evm.TU.PGA_scaffold_0.1045	NA	NA	NA	MODIFIER	yes	no	yes	0.583333333	0.083333333	0.333333333	24	2.285714286	0.375	T
chr1	12499690	C	T	intergenic_region	evm.TU.PGA_scaffold_0.1043-evm.TU.PGA_scaffold_0.1045	NA	NA	NA	MODIFIER	yes	yes	no	0.84	0.04	0.12	25	2.742857143	0.14	T
chr1	12504816	A	G	intergenic_region	evm.TU.PGA_scaffold_0.1043-evm.TU.PGA_scaffold_0.1045	NA	NA	NA	MODIFIER	yes	yes	no	0.45	0.05	0.5	20	1.971428571	0.475	A
chr1	12509857	C	A	upstream_gene_variant	PGA_scaffold_0.1045	12510536	12513710	+	MODIFIER	yes	yes	no	0.814814815	0.037037037	0.148148148	27	2.371428571	0.166666667	A
chr1	12513777	C	G	downstream_gene_variant	PGA_scaffold_0.1045	12510536	12513710	+	MODIFIER	yes	yes	no	0.631578947	0.105263158	0.263157895	19	1.771428571	0.315789474	G
chr1	12515944	A	T	downstream_gene_variant	PGA_scaffold_0.1045	12510536	12513710	+	MODIFIER	yes	yes	no	0.391304348	0.217391304	0.391304348	23	2.142857143	0.5	T
chr1	12522327	A	T	upstream_gene_variant	PGA_scaffold_0.1046	12514811	12518115	-	MODIFIER	yes	yes	no	0.6	0.2	0.2	20	2.171428571	0.3	T
chr1	12526939	A	G	upstream_gene_variant	PGA_scaffold_0.1047	12522764	12524528	-	MODIFIER	yes	yes	no	0.428571429	0.142857143	0.428571429	7	1.428571429	0.5	G
chr1	12530627	T	C	intergenic_region	evm.TU.PGA_scaffold_0.1048-evm.TU.PGA_scaffold_0.1049	NA	NA	NA	MODIFIER	yes	yes	no	0.25	0.0625	0.6875	16	1.441176471	0.28125	T
chr1	12539789	C	T	missense_variant	PGA_scaffold_0.1049	12538325	12539895	+	MODERATE	yes	yes	no	0.615384615	0.076923077	0.307692308	26	2.514285714	0.346153846	T
chr1	12540047	T	A	downstream_gene_variant	PGA_scaffold_0.1049	12538325	12539895	+	MODIFIER	yes	yes	no	0.727272727	0.045454545	0.227272727	22	2.085714286	0.25	A
chr1	12545511	C	T	intergenic_region	evm.TU.PGA_scaffold_0.1049-evm.TU.PGA_scaffold_0.1050	NA	NA	NA	MODIFIER	yes	yes	no	0.375	0.1875	0.4375	16	1.857142857	0.46875	C
chr1	12557097	T	G	upstream_gene_variant	PGA_scaffold_0.1051	12561426	12581272	+	MODIFIER	yes	no	yes	0.142857143	0.142857143	0.714285714	7	0.771428571	0.214285714	T
chr1	12563123	C	T	upstream_gene_variant	PGA_scaffold_0.1050	12558617	12560440	-	MODIFIER	yes	no	yes	0.588235294	0.058823529	0.352941176	17	1.571428571	0.382352941	T
chr1	12568688	G	A	missense_variant	PGA_scaffold_0.1051	12561426	12581272	+	MODERATE	yes	no	yes	0.576923077	0.192307692	0.230769231	26	3.714285714	0.326923077	A
[truncated: 102,212 more rows]
